# Supplementary material for: Upstream AUGs and upstream ORFs can regulate the downstream ORF in Plasmodium falciparum
Source: Malar J. 2015 Dec 21;14:512. doi: 10.1186/s12936-015-1040-5 (PMC4687322; doi:10.1186/s12936-015-1040-5)
Supplement: Supplementary file 2 — 10.1186/s12936-015-1040-5 Numbers of uATGs associated with each annotated CDS in the parasite genome. [file 12936_2015_1040_MOESM2_ESM.xlsx]

## Sheet: Sheet1
Gene Id	Gene description	Number of uATGs	GC % of 5' leader	Number of uORFs
PF3D7_1240600	PF3D7_1240600 | Plasmodium falciparum 3D7 | erythrocyte membrane protein 1, PfEMP1 (VAR) | CDS | length=7080	31	25.7143	29
PF3D7_0412900	PF3D7_0412900 | Plasmodium falciparum 3D7 | erythrocyte membrane protein 1, PfEMP1 (VAR) | CDS | length=6939	31	25.7143	29
PF3D7_0412700	PF3D7_0412700 | Plasmodium falciparum 3D7 | erythrocyte membrane protein 1, PfEMP1 (VAR) | CDS | length=6834	31	25.7143	29
PF3D7_0814400	PF3D7_0814400 | Plasmodium falciparum 3D7 | phospholipase DDHD1, putative | CDS | length=2040	30	19.1429	29
PF3D7_0808600	PF3D7_0808600 | Plasmodium falciparum 3D7 | erythrocyte membrane protein 1, PfEMP1 (VAR) | CDS | length=6798	30	24.8571	28
PF3D7_0516600	PF3D7_0516600 | Plasmodium falciparum 3D7 | translation initiation factor IF-2,sporozoite surface antigen MB2 (MB2) | CDS | length=4833	27	14	21
PF3D7_1456000	PF3D7_1456000 | Plasmodium falciparum 3D7 | transcription factor with AP2 domain(s) (ApiAP2) | CDS | length=4125	22	11.4286	22
PF3D7_0906200	PF3D7_0906200 | Plasmodium falciparum 3D7 | conserved Plasmodium protein, unknown function | CDS | length=1737	22	15.7143	21
PF3D7_1338000	PF3D7_1338000 | Plasmodium falciparum 3D7 | conserved Plasmodium membrane protein, unknown function | CDS | length=1593	20	18	19
PF3D7_0711700	PF3D7_0711700 | Plasmodium falciparum 3D7 | erythrocyte membrane protein 1, PfEMP1 (VAR) | CDS | length=6648	19	27.1429	18
PF3D7_1442900	PF3D7_1442900 | Plasmodium falciparum 3D7 | guanine nucleotide exchange factor, putative | CDS | length=10155	17	13.1429	13
PF3D7_1430200	PF3D7_1430200 | Plasmodium falciparum 3D7 | plasmepsin IX | CDS | length=1884	17	18	15
PF3D7_0712900	PF3D7_0712900 | Plasmodium falciparum 3D7 | erythrocyte membrane protein 1, PfEMP1 (VAR) | CDS | length=6579	17	22	15
PF3D7_0204400	PF3D7_0204400 | Plasmodium falciparum 3D7 | dynein light chain, putative | CDS | length=324	17	13.7143	17
PF3D7_1461800	PF3D7_1461800 | Plasmodium falciparum 3D7 | conserved Plasmodium protein, unknown function | CDS | length=8220	16	18.8571	13
PF3D7_1201700	PF3D7_1201700 | Plasmodium falciparum 3D7 | conserved Plasmodium membrane protein, unknown function | CDS | length=744	16	14.2857	13
PF3D7_0936700	PF3D7_0936700 | Plasmodium falciparum 3D7 | lysophospholipase, putative | CDS | length=1299	16	10.8571	14
PF3D7_0827600	PF3D7_0827600 | Plasmodium falciparum 3D7 | conserved Plasmodium protein, unknown function | CDS | length=5055	16	16.8571	13
PF3D7_0712000	PF3D7_0712000 | Plasmodium falciparum 3D7 | erythrocyte membrane protein 1, PfEMP1 (VAR) | CDS | length=6828	16	29.4286	15
PF3D7_0617400	PF3D7_0617400 | Plasmodium falciparum 3D7 | erythrocyte membrane protein 1, PfEMP1 (VAR) | CDS | length=7185	16	25.7143	14
PF3D7_0420900	PF3D7_0420900 | Plasmodium falciparum 3D7 | erythrocyte membrane protein 1, PfEMP1 (VAR) | CDS | length=6606	16	28	15
PF3D7_0420700	PF3D7_0420700 | Plasmodium falciparum 3D7 | erythrocyte membrane protein 1, PfEMP1 (VAR) | CDS | length=6459	16	28	15
PF3D7_1426500	PF3D7_1426500 | Plasmodium falciparum 3D7 | ABC transporter, (EPP family), putative | CDS | length=1983	15	17.7143	14
PF3D7_1403100	PF3D7_1403100 | Plasmodium falciparum 3D7 | conserved Plasmodium protein, unknown function | CDS | length=5868	15	14	11
PF3D7_1364000	PF3D7_1364000 | Plasmodium falciparum 3D7 | conserved Plasmodium protein, unknown function | CDS | length=2484	15	14.5714	12
PF3D7_1240900	PF3D7_1240900 | Plasmodium falciparum 3D7 | erythrocyte membrane protein 1, PfEMP1 | CDS | length=6864	15	27.7143	14
PF3D7_1141300	PF3D7_1141300 | Plasmodium falciparum 3D7 | conserved Plasmodium protein, unknown function | CDS | length=3039	15	17.4286	15
PF3D7_0727000	PF3D7_0727000 | Plasmodium falciparum 3D7 | conserved Plasmodium protein, unknown function | CDS | length=3489	15	15.7143	11
PF3D7_0712600	PF3D7_0712600 | Plasmodium falciparum 3D7 | erythrocyte membrane protein 1, PfEMP1 (VAR) | CDS | length=6648	15	27.4286	14
PF3D7_0421300	PF3D7_0421300 | Plasmodium falciparum 3D7 | erythrocyte membrane protein 1, PfEMP1 (VAR) | CDS | length=6582	15	28.2857	14
PF3D7_0412400	PF3D7_0412400 | Plasmodium falciparum 3D7 | erythrocyte membrane protein 1, PfEMP1 (VAR) | CDS | length=6630	15	28.2857	14
PF3D7_1465500	PF3D7_1465500 | Plasmodium falciparum 3D7 | potassium channel protein (K2) | CDS | length=4386	14	15.1429	11
PF3D7_1404600.2	PF3D7_1404600.2 | Plasmodium falciparum 3D7 | adenylyl cyclase alpha | CDS | length=2010	14	18.8571	12
PF3D7_1212900	PF3D7_1212900 | Plasmodium falciparum 3D7 | bromodomain protein, putative | CDS | length=3267	14	16.8571	12
PF3D7_1133300	PF3D7_1133300 | Plasmodium falciparum 3D7 | conserved Plasmodium protein, unknown function | CDS | length=1101	14	17.1429	12
PF3D7_0928800	PF3D7_0928800 | Plasmodium falciparum 3D7 | serine/threonine protein kinase, putative | CDS | length=2463	14	15.7143	13
PF3D7_0907900	PF3D7_0907900 | Plasmodium falciparum 3D7 | peptide deformylase (PDF) | CDS | length=726	14	15.1429	13
PF3D7_0902100	PF3D7_0902100 | Plasmodium falciparum 3D7 | serine/threonine protein kinase, FIKK family (FIKK9.2) | CDS | length=1566	14	14.5714	12
PF3D7_0806900	PF3D7_0806900 | Plasmodium falciparum 3D7 | conserved Plasmodium protein, unknown function | CDS | length=1140	14	16.2857	10
PF3D7_0628700	PF3D7_0628700 | Plasmodium falciparum 3D7 | conserved Plasmodium protein, unknown function | CDS | length=1722	14	17.4286	12
PF3D7_0217000	PF3D7_0217000 | Plasmodium falciparum 3D7 | conserved Plasmodium membrane protein, unknown function | CDS | length=2931	14	15.7143	10
PF3D7_0210700	PF3D7_0210700 | Plasmodium falciparum 3D7 | syntaxin, Qa-SNARE family (SYN17) | CDS | length=945	14	12.8571	13
PF3D7_1320300	PF3D7_1320300 | Plasmodium falciparum 3D7 | conserved Plasmodium protein, unknown function | CDS | length=2118	13	13.1429	8
PF3D7_1320000	PF3D7_1320000 | Plasmodium falciparum 3D7 | rhoptry protein 2, putative (PRP2) | CDS | length=3777	13	10.8571	10
PF3D7_1202500	PF3D7_1202500 | Plasmodium falciparum 3D7 | conserved Plasmodium protein, unknown function | CDS | length=3240	13	13.7143	11
PF3D7_1133800	PF3D7_1133800 | Plasmodium falciparum 3D7 | RNA (uracil-5-)methyltransferase, putative | CDS | length=2574	13	15.1429	12
PF3D7_1116100	PF3D7_1116100 | Plasmodium falciparum 3D7 | serine esterase, putative | CDS | length=5493	13	12.5714	11
PF3D7_1106600	PF3D7_1106600 | Plasmodium falciparum 3D7 | DEAD/DEAH box helicase, putative | CDS | length=3942	13	16	13
PF3D7_1105700	PF3D7_1105700 | Plasmodium falciparum 3D7 | conserved protein, unknown function | CDS | length=1521	13	15.4286	13
PF3D7_1105200	PF3D7_1105200 | Plasmodium falciparum 3D7 | conserved Plasmodium protein, unknown function | CDS | length=1392	13	16	11
PF3D7_1029100.2	PF3D7_1029100.2 | Plasmodium falciparum 3D7 | conserved Plasmodium protein, unknown function | CDS | length=4185	13	15.1429	11
PF3D7_1029100.1	PF3D7_1029100.1 | Plasmodium falciparum 3D7 | conserved Plasmodium protein, unknown function | CDS | length=4191	13	15.1429	11
PF3D7_1021700	PF3D7_1021700 | Plasmodium falciparum 3D7 | conserved Plasmodium membrane protein, unknown function | CDS | length=20805	13	14	7
PF3D7_1020900	PF3D7_1020900 | Plasmodium falciparum 3D7 | ADP-ribosylation factor (ARF1) | CDS | length=546	13	14	9
PF3D7_1017700	PF3D7_1017700 | Plasmodium falciparum 3D7 | conserved Plasmodium protein, unknown function | CDS | length=1320	13	16.8571	11
PF3D7_0933300	PF3D7_0933300 | Plasmodium falciparum 3D7 | conserved Plasmodium protein, unknown function | CDS | length=2949	13	20	10
PF3D7_0933100	PF3D7_0933100 | Plasmodium falciparum 3D7 | conserved Plasmodium protein, unknown function | CDS | length=2478	13	20.8571	8
PF3D7_0932700	PF3D7_0932700 | Plasmodium falciparum 3D7 | conserved Plasmodium protein, unknown function | CDS | length=3711	13	15.7143	10
PF3D7_0926600	PF3D7_0926600 | Plasmodium falciparum 3D7 | conserved Plasmodium membrane protein, unknown function | CDS | length=4137	13	18	11
PF3D7_0806300	PF3D7_0806300 | Plasmodium falciparum 3D7 | ferlin like protein, putative | CDS | length=5115	13	16.8571	10
PF3D7_0629900	PF3D7_0629900 | Plasmodium falciparum 3D7 | sec14-like cytosolic factor or phosphatidylinositol/phosphatidylcholine transfer protein, putative | CDS | length=987	13	15.1429	11
PF3D7_0517100	PF3D7_0517100 | Plasmodium falciparum 3D7 | conserved Plasmodium protein, unknown function | CDS | length=1431	13	18.5714	12
PF3D7_0505000	PF3D7_0505000 | Plasmodium falciparum 3D7 | conserved Plasmodium membrane protein, unknown function | CDS | length=8928	13	15.4286	13
PF3D7_0402900	PF3D7_0402900 | Plasmodium falciparum 3D7 | probable protein, unknown function | CDS | length=300	13	16.8571	12
PF3D7_0304300	PF3D7_0304300 | Plasmodium falciparum 3D7 | conserved Plasmodium protein, unknown function | CDS | length=4290	13	15.4286	11
PF3D7_0106900	PF3D7_0106900 | Plasmodium falciparum 3D7 | 2-C-methyl-D-erythritol 4-phosphate cytidylyltransferase, putative (IspD) | CDS | length=2205	13	14.5714	12
PF3D7_1408700	PF3D7_1408700 | Plasmodium falciparum 3D7 | conserved Plasmodium protein, unknown function | CDS | length=21549	12	17.1429	10
PF3D7_1403200	PF3D7_1403200 | Plasmodium falciparum 3D7 | conserved Plasmodium protein, unknown function | CDS | length=876	12	19.4286	10
PF3D7_1357200	PF3D7_1357200 | Plasmodium falciparum 3D7 | glutamate--tRNA ligase, putative | CDS | length=1725	12	14.8571	9
PF3D7_1344500	PF3D7_1344500 | Plasmodium falciparum 3D7 | conserved Plasmodium protein, unknown function | CDS | length=825	12	13.4286	11
PF3D7_1344000	PF3D7_1344000 | Plasmodium falciparum 3D7 | aminomethyltransferase, putative | CDS | length=2526	12	18	12
PF3D7_1338400	PF3D7_1338400 | Plasmodium falciparum 3D7 | conserved Plasmodium protein, unknown function | CDS | length=1332	12	13.4286	10
PF3D7_1327400	PF3D7_1327400 | Plasmodium falciparum 3D7 | conserved Plasmodium protein, unknown function | CDS | length=909	12	15.7143	9
PF3D7_1321100	PF3D7_1321100 | Plasmodium falciparum 3D7 | conserved Plasmodium protein, unknown function | CDS | length=10344	12	20.2857	11
PF3D7_1307200	PF3D7_1307200 | Plasmodium falciparum 3D7 | DnaJ protein, putative | CDS | length=969	12	12.5714	10
PF3D7_1250600	PF3D7_1250600 | Plasmodium falciparum 3D7 | eukaryotic translation initiation factor 2b, subunit 2, putative | CDS | length=2040	12	18.2857	10
PF3D7_1248200	PF3D7_1248200 | Plasmodium falciparum 3D7 | RNA binding protein, putative | CDS | length=1074	12	13.7143	10
PF3D7_1201800	PF3D7_1201800 | Plasmodium falciparum 3D7 | cytochrome c oxidase assembly protein, putative | CDS | length=657	12	13.7143	9
PF3D7_1139500.2	PF3D7_1139500.2 | Plasmodium falciparum 3D7 | AAA family ATPase, putative | CDS | length=1260	12	17.1429	11
PF3D7_1139500.1	PF3D7_1139500.1 | Plasmodium falciparum 3D7 | AAA family ATPase, putative | CDS | length=1938	12	17.1429	11
PF3D7_1036600.2	PF3D7_1036600.2 | Plasmodium falciparum 3D7 | conserved Plasmodium protein, unknown function | CDS | length=663	12	13.4286	7
PF3D7_1036600.1	PF3D7_1036600.1 | Plasmodium falciparum 3D7 | conserved Plasmodium protein, unknown function | CDS | length=663	12	13.4286	7
PF3D7_1026900	PF3D7_1026900 | Plasmodium falciparum 3D7 | biotin--acetyl-CoA-carboxylase, putative | CDS | length=885	12	14.8571	9
PF3D7_1014400	PF3D7_1014400 | Plasmodium falciparum 3D7 | MO15-related protein kinase (MRK) | CDS | length=975	12	16.5714	8
PF3D7_1012800	PF3D7_1012800 | Plasmodium falciparum 3D7 | conserved Plasmodium protein, unknown function | CDS | length=2595	12	15.7143	8
PF3D7_0927500	PF3D7_0927500 | Plasmodium falciparum 3D7 | dynein light chain, putative | CDS | length=339	12	13.4286	9
PF3D7_0916900	PF3D7_0916900 | Plasmodium falciparum 3D7 | conserved Plasmodium protein, unknown function | CDS | length=999	12	15.4286	10
PF3D7_0915800	PF3D7_0915800 | Plasmodium falciparum 3D7 | glycolipid transfer protein, putative | CDS | length=654	12	14	10
PF3D7_0912900	PF3D7_0912900 | Plasmodium falciparum 3D7 | 26S proteasome regulatory subunit, putative | CDS | length=1017	12	9.71429	12
PF3D7_0808000	PF3D7_0808000 | Plasmodium falciparum 3D7 | conserved Plasmodium protein, unknown function | CDS | length=4089	12	13.4286	10
PF3D7_0706600	PF3D7_0706600 | Plasmodium falciparum 3D7 | conserved Plasmodium protein, unknown function | CDS | length=2034	12	19.1429	8
PF3D7_0705400	PF3D7_0705400 | Plasmodium falciparum 3D7 | minchromosome maintenance (MCM) complex subunit, putative (MCM7) | CDS | length=2466	12	12.5714	11
PF3D7_0704900	PF3D7_0704900 | Plasmodium falciparum 3D7 | peptide chain release factor, putative | CDS | length=1119	12	12.2857	8
PF3D7_0623200	PF3D7_0623200 | Plasmodium falciparum 3D7 | ferredoxin NADP reductase (FNR) | CDS | length=1116	12	13.7143	12
PF3D7_0517500	PF3D7_0517500 | Plasmodium falciparum 3D7 | conserved Plasmodium protein, unknown function | CDS | length=2514	12	16	9
PF3D7_0418300	PF3D7_0418300 | Plasmodium falciparum 3D7 | conserved Plasmodium protein, unknown function | CDS | length=2979	12	13.4286	11
PF3D7_0221400	PF3D7_0221400 | Plasmodium falciparum 3D7 | stevor | CDS | length=924	12	15.7143	9
PF3D7_0202600.2	PF3D7_0202600.2 | Plasmodium falciparum 3D7 | conserved Plasmodium protein, unknown function | CDS | length=4023	12	16.5714	8
PF3D7_0202600.1	PF3D7_0202600.1 | Plasmodium falciparum 3D7 | conserved Plasmodium protein, unknown function | CDS | length=4026	12	16.5714	8
PF3D7_0105400.2	PF3D7_0105400.2 | Plasmodium falciparum 3D7 | conserved Plasmodium protein, unknown function | CDS | length=402	12	13.7143	9
PF3D7_0105400.1	PF3D7_0105400.1 | Plasmodium falciparum 3D7 | conserved Plasmodium protein, unknown function | CDS | length=423	12	13.7143	9
mal_mito_3	mal_mito_3 | Plasmodium falciparum 3D7 | apocytochrome b (cyb) | CDS | length=1131	12	26.8571	10
PF3D7_1475300	PF3D7_1475300 | Plasmodium falciparum 3D7 | cytochrome c oxidase assembly protein, putative | CDS | length=687	11	15.1429	9
PF3D7_1474400	PF3D7_1474400 | Plasmodium falciparum 3D7 | conserved Plasmodium protein, unknown function | CDS | length=8934	11	16	9
PF3D7_1471700	PF3D7_1471700 | Plasmodium falciparum 3D7 | conserved Plasmodium protein, unknown function | CDS | length=1725	11	24.8571	10
PF3D7_1468200	PF3D7_1468200 | Plasmodium falciparum 3D7 | conserved protein, unknown function | CDS | length=681	11	15.1429	9
PF3D7_1450800	PF3D7_1450800 | Plasmodium falciparum 3D7 | conserved Plasmodium protein, unknown function | CDS | length=1350	11	14	8
PF3D7_1444400	PF3D7_1444400 | Plasmodium falciparum 3D7 | conserved Plasmodium protein, unknown function | CDS | length=1512	11	12.8571	8
PF3D7_1440000	PF3D7_1440000 | Plasmodium falciparum 3D7 | conserved Plasmodium protein, unknown function | CDS | length=6615	11	16.2857	10
PF3D7_1433900	PF3D7_1433900 | Plasmodium falciparum 3D7 | protein kinase, putative | CDS | length=4557	11	12.5714	9
PF3D7_1428100	PF3D7_1428100 | Plasmodium falciparum 3D7 | conserved Plasmodium protein, unknown function | CDS | length=1914	11	12.5714	5
PF3D7_1422300	PF3D7_1422300 | Plasmodium falciparum 3D7 | DnaJ protein, putative | CDS | length=1065	11	13.1429	11
PF3D7_1407400	PF3D7_1407400 | Plasmodium falciparum 3D7 | conserved Plasmodium protein, unknown function | CDS | length=585	11	12	10
PF3D7_1362500	PF3D7_1362500 | Plasmodium falciparum 3D7 | exonuclease, putative | CDS | length=2142	11	19.7143	8
PF3D7_1360500	PF3D7_1360500 | Plasmodium falciparum 3D7 | guanylyl cyclase beta (GCbeta) | CDS | length=9540	11	15.4286	9
PF3D7_1357300	PF3D7_1357300 | Plasmodium falciparum 3D7 | dynein light chain, putative | CDS | length=366	11	16.8571	9
PF3D7_1348500	PF3D7_1348500 | Plasmodium falciparum 3D7 | TBC domain protein, putative | CDS | length=1044	11	12.5714	10
PF3D7_1336200	PF3D7_1336200 | Plasmodium falciparum 3D7 | conserved Plasmodium protein, unknown function | CDS | length=894	11	14.5714	10
PF3D7_1334300	PF3D7_1334300 | Plasmodium falciparum 3D7 | MSP7-like protein (MSRP5) | CDS | length=1380	11	12.2857	10
PF3D7_1329800	PF3D7_1329800 | Plasmodium falciparum 3D7 | conserved Plasmodium protein, unknown function | CDS | length=3627	11	10.5714	2
PF3D7_1320400	PF3D7_1320400 | Plasmodium falciparum 3D7 | type I signal peptidase (SPB) | CDS | length=1080	11	15.1429	9
PF3D7_1312600	PF3D7_1312600 | Plasmodium falciparum 3D7 | branched-chain alpha keto-acid dehydrogenase, putative | CDS | length=1290	11	12	8
PF3D7_1305900	PF3D7_1305900 | Plasmodium falciparum 3D7 | conserved Plasmodium protein, unknown function | CDS | length=1428	11	11.7143	9
PF3D7_1304100	PF3D7_1304100 | Plasmodium falciparum 3D7 | DNA ligase I (LigI) | CDS | length=2739	11	14.5714	8
PF3D7_1249500	PF3D7_1249500 | Plasmodium falciparum 3D7 | cutA, putative | CDS | length=480	11	15.1429	6
PF3D7_1239100	PF3D7_1239100 | Plasmodium falciparum 3D7 | mitochondrial ribosomal protein L23 precursor, putative | CDS | length=810	11	15.4286	8
PF3D7_1234600	PF3D7_1234600 | Plasmodium falciparum 3D7 | conserved Plasmodium protein, unknown function | CDS | length=3393	11	18.2857	8
PF3D7_1228000	PF3D7_1228000 | Plasmodium falciparum 3D7 | conserved Plasmodium protein, unknown function | CDS | length=444	11	12.2857	8
PF3D7_1215100	PF3D7_1215100 | Plasmodium falciparum 3D7 | conserved Plasmodium protein, unknown function | CDS | length=2862	11	13.1429	5
PF3D7_1209800	PF3D7_1209800 | Plasmodium falciparum 3D7 | conserved Plasmodium protein, unknown function | CDS | length=570	11	12.5714	8
PF3D7_1207500	PF3D7_1207500 | Plasmodium falciparum 3D7 | conserved Plasmodium protein, unknown function | CDS | length=549	11	16.2857	8
PF3D7_1205400	PF3D7_1205400 | Plasmodium falciparum 3D7 | conserved Plasmodium protein, unknown function | CDS | length=3258	11	12	9
PF3D7_1141500	PF3D7_1141500 | Plasmodium falciparum 3D7 | conserved Plasmodium protein, unknown function | CDS | length=912	11	12.5714	9
PF3D7_1136500.2	PF3D7_1136500.2 | Plasmodium falciparum 3D7 | casein kinase 1 | CDS | length=975	11	14.8571	8
PF3D7_1136500.1	PF3D7_1136500.1 | Plasmodium falciparum 3D7 | casein kinase 1 (CK1) | CDS | length=972	11	14.8571	8
PF3D7_1133500	PF3D7_1133500 | Plasmodium falciparum 3D7 | conserved Plasmodium protein, unknown function | CDS | length=1179	11	15.7143	9
PF3D7_1131400	PF3D7_1131400 | Plasmodium falciparum 3D7 | conserved Plasmodium protein, unknown function | CDS | length=5106	11	15.7143	10
PF3D7_1117900	PF3D7_1117900 | Plasmodium falciparum 3D7 | conserved Plasmodium protein, unknown function | CDS | length=4416	11	12.8571	7
PF3D7_1117200	PF3D7_1117200 | Plasmodium falciparum 3D7 | conserved Plasmodium protein, unknown function | CDS | length=5355	11	19.1429	10
PF3D7_1110800	PF3D7_1110800 | Plasmodium falciparum 3D7 | conserved Plasmodium protein, unknown function | CDS | length=606	11	14.5714	11
PF3D7_1033700	PF3D7_1033700 | Plasmodium falciparum 3D7 | bromodomain protein, putative | CDS | length=1467	11	15.7143	10
PF3D7_1032400	PF3D7_1032400 | Plasmodium falciparum 3D7 | N-acetylglucosaminyl-phosphatidylinositol biosynthetic protein, putative | CDS | length=1386	11	16.2857	6
PF3D7_1019000	PF3D7_1019000 | Plasmodium falciparum 3D7 | eukaryotic translation initiation factor subunit eIF2A, putative | CDS | length=7218	11	14.2857	9
PF3D7_1015100	PF3D7_1015100 | Plasmodium falciparum 3D7 | conserved protein, unknown function | CDS | length=1191	11	12.8571	11
PF3D7_1012300	PF3D7_1012300 | Plasmodium falciparum 3D7 | ubiquinol-cytochrome c reductase complex subunit, putative | CDS | length=579	11	12.8571	9
PF3D7_1010300	PF3D7_1010300 | Plasmodium falciparum 3D7 | succinate dehydrogenase subunit 4, putative (SDH4) | CDS | length=357	11	10	11
PF3D7_1009700	PF3D7_1009700 | Plasmodium falciparum 3D7 | tubulin-tyrosine ligase, putative | CDS | length=1662	11	22.8571	10
PF3D7_0935700	PF3D7_0935700 | Plasmodium falciparum 3D7 | Plasmodium exported protein, unknown function | CDS | length=624	11	18.8571	10
PF3D7_0933800	PF3D7_0933800 | Plasmodium falciparum 3D7 | delta tubulin, putative | CDS | length=2208	11	16.8571	8
PF3D7_0933600	PF3D7_0933600 | Plasmodium falciparum 3D7 | organelle processing peptidase, putative | CDS | length=1455	11	12	8
PF3D7_0924500	PF3D7_0924500 | Plasmodium falciparum 3D7 | conserved Plasmodium membrane protein, unknown function | CDS | length=3897	11	13.7143	9
PF3D7_0915300	PF3D7_0915300 | Plasmodium falciparum 3D7 | conserved Plasmodium protein, unknown function | CDS | length=2166	11	13.1429	6
PF3D7_0912500	PF3D7_0912500 | Plasmodium falciparum 3D7 | conserved Plasmodium protein, unknown function | CDS | length=867	11	11.1429	10
PF3D7_0825900	PF3D7_0825900 | Plasmodium falciparum 3D7 | conserved Plasmodium protein, unknown function | CDS | length=1914	11	17.7143	8
PF3D7_0824200	PF3D7_0824200 | Plasmodium falciparum 3D7 | conserved Plasmodium protein, unknown function | CDS | length=3375	11	15.7143	8
PF3D7_0812800	PF3D7_0812800 | Plasmodium falciparum 3D7 | conserved Plasmodium protein, unknown function | CDS | length=219	11	8.57143	9
PF3D7_0812220	PF3D7_0812220 | Plasmodium falciparum 3D7 | GTPase, putative | CDS | length=882	11	14	11
PF3D7_0811200	PF3D7_0811200 | Plasmodium falciparum 3D7 | conserved protein, unknown function | CDS | length=3402	11	10.5714	11
PF3D7_0806400	PF3D7_0806400 | Plasmodium falciparum 3D7 | glycosyltransferase family 28 protein, putative | CDS | length=534	11	12	8
PF3D7_0718600	PF3D7_0718600 | Plasmodium falciparum 3D7 | conserved Plasmodium protein, unknown function | CDS | length=3345	11	16	10
PF3D7_0713200	PF3D7_0713200 | Plasmodium falciparum 3D7 | RESA-like protein | CDS | length=675	11	18.5714	7
PF3D7_0701700	PF3D7_0701700 | Plasmodium falciparum 3D7 | RESA-like protein | CDS | length=849	11	17.1429	10
PF3D7_0620200	PF3D7_0620200 | Plasmodium falciparum 3D7 | conserved Plasmodium protein, unknown function | CDS | length=972	11	15.7143	7
PF3D7_0619900	PF3D7_0619900 | Plasmodium falciparum 3D7 | splicing factor 3A subunit 2, putative (SF3A2) | CDS | length=702	11	10.5714	10
PF3D7_0608000	PF3D7_0608000 | Plasmodium falciparum 3D7 | conserved protein, unknown function | CDS | length=1038	11	11.7143	3
PF3D7_0604800	PF3D7_0604800 | Plasmodium falciparum 3D7 | RAP protein, putative | CDS | length=4305	11	17.1429	9
PF3D7_0601300	PF3D7_0601300 | Plasmodium falciparum 3D7 | RESA-like protein | CDS | length=849	11	17.1429	10
PF3D7_0525900	PF3D7_0525900 | Plasmodium falciparum 3D7 | NIMA related kinase 2 (NEK2) | CDS | length=861	11	14.2857	10
PF3D7_0515900	PF3D7_0515900 | Plasmodium falciparum 3D7 | protein phosphatase, putative | CDS | length=987	11	17.7143	10
PF3D7_0507600	PF3D7_0507600 | Plasmodium falciparum 3D7 | cell differentiation protein, putative (CAF40) | CDS | length=1959	11	11.1429	3
PF3D7_0502100	PF3D7_0502100 | Plasmodium falciparum 3D7 | HCNGP-like protein | CDS | length=705	11	13.7143	9
PF3D7_0413800	PF3D7_0413800 | Plasmodium falciparum 3D7 | apicoplast ribosomal protein L10 precursor, putative | CDS | length=843	11	11.7143	10
PF3D7_0404400	PF3D7_0404400 | Plasmodium falciparum 3D7 | 6-cysteine protein (P36) | CDS | length=1140	11	19.1429	10
PF3D7_0324000	PF3D7_0324000 | Plasmodium falciparum 3D7 | RESA-like protein | CDS | length=849	11	17.1429	10
PF3D7_0305100	PF3D7_0305100 | Plasmodium falciparum 3D7 | conserved Plasmodium protein, unknown function | CDS | length=11937	11	15.1429	10
PF3D7_0304900	PF3D7_0304900 | Plasmodium falciparum 3D7 | conserved Plasmodium protein, unknown function | CDS | length=513	11	15.1429	10
PF3D7_0304200	PF3D7_0304200 | Plasmodium falciparum 3D7 | EH (Eps15 homology) protein (PAST1) | CDS | length=1602	11	14.5714	9
PF3D7_0222000	PF3D7_0222000 | Plasmodium falciparum 3D7 | RESA-like protein | CDS | length=849	11	17.1429	10
PF3D7_0213000	PF3D7_0213000 | Plasmodium falciparum 3D7 | conserved Plasmodium protein, unknown function | CDS | length=501	11	14.2857	9
PF3D7_0204800	PF3D7_0204800 | Plasmodium falciparum 3D7 | 3'-5' exonuclease, putative | CDS | length=1251	11	15.7143	9
PF3D7_0202400	PF3D7_0202400 | Plasmodium falciparum 3D7 | conserved Plasmodium protein, unknown function | CDS | length=3579	11	12.5714	9
PF3D7_0200600	PF3D7_0200600 | Plasmodium falciparum 3D7 | rifin (RIF) | CDS | length=1128	11	13.7143	9
PF3D7_0115400	PF3D7_0115400 | Plasmodium falciparum 3D7 | stevor (stevor) | CDS | length=906	11	12.8571	10
PF3D7_0105500	PF3D7_0105500 | Plasmodium falciparum 3D7 | conserved Plasmodium protein, unknown function | CDS | length=1035	11	17.1429	10
PF3D7_0102500	PF3D7_0102500 | Plasmodium falciparum 3D7 | erythrocyte binding antigen-181 (EBA181) | CDS | length=4704	11	10.5714	9
PF3D7_1476100	PF3D7_1476100 | Plasmodium falciparum 3D7 | early transcribed membrane protein 14.2 (ETRAMP14.2) | CDS | length=534	10	13.4286	8
PF3D7_1472800	PF3D7_1472800 | Plasmodium falciparum 3D7 | conserved Plasmodium protein, unknown function | CDS | length=1092	10	12.8571	8
PF3D7_1469800	PF3D7_1469800 | Plasmodium falciparum 3D7 | conserved Plasmodium protein, unknown function | CDS | length=648	10	14.5714	10
PF3D7_1467300	PF3D7_1467300 | Plasmodium falciparum 3D7 | 1-deoxy-D-xylulose 5-phosphate reductoisomerase (DOXR) | CDS | length=1467	10	19.1429	8
PF3D7_1467100	PF3D7_1467100 | Plasmodium falciparum 3D7 | DNA-3-methyladenine glycosylase, putative | CDS | length=1506	10	18.8571	7
PF3D7_1467000	PF3D7_1467000 | Plasmodium falciparum 3D7 | conserved Plasmodium membrane protein, unknown function | CDS | length=2583	10	17.4286	10
PF3D7_1464100	PF3D7_1464100 | Plasmodium falciparum 3D7 | conserved Plasmodium protein, unknown function | CDS | length=2703	10	14.5714	7
PF3D7_1462000	PF3D7_1462000 | Plasmodium falciparum 3D7 | thioredoxin-like protein (TLP1) | CDS | length=366	10	13.7143	10
PF3D7_1454000	PF3D7_1454000 | Plasmodium falciparum 3D7 | RNA binding protein, putative | CDS | length=1536	10	12.8571	8
PF3D7_1453600	PF3D7_1453600 | Plasmodium falciparum 3D7 | RAP protein, putative | CDS | length=5178	10	16.8571	9
PF3D7_1449300	PF3D7_1449300 | Plasmodium falciparum 3D7 | transcription factor IIIb subunit, putative | CDS | length=2055	10	18.2857	6
PF3D7_1436800	PF3D7_1436800 | Plasmodium falciparum 3D7 | ATP-dependent Clp protease proteolytic subunit, putative (ClpR) | CDS | length=735	10	13.7143	9
PF3D7_1433200	PF3D7_1433200 | Plasmodium falciparum 3D7 | conserved Plasmodium protein, unknown function | CDS | length=3804	10	18	9
PF3D7_1431000	PF3D7_1431000 | Plasmodium falciparum 3D7 | mitochondrial ribosomal protein L17-2 precursor, putative | CDS | length=774	10	17.1429	10
PF3D7_1430600	PF3D7_1430600 | Plasmodium falciparum 3D7 | exodeoxyribonuclease III, putative | CDS | length=2631	10	14.8571	8
PF3D7_1427200	PF3D7_1427200 | Plasmodium falciparum 3D7 | selenoprotein (Sel4) | CDS | length=405	10	15.4286	10
PF3D7_1423200	PF3D7_1423200 | Plasmodium falciparum 3D7 | peptidyl-prolyl cis-trans isomerase (CYP52) | CDS | length=1341	10	13.4286	9
PF3D7_1419300	PF3D7_1419300 | Plasmodium falciparum 3D7 | glutathione S-transferase (GST) | CDS | length=636	10	14.5714	8
PF3D7_1409700	PF3D7_1409700 | Plasmodium falciparum 3D7 | conserved Plasmodium protein, unknown function | CDS | length=2547	10	15.1429	8
PF3D7_1408200	PF3D7_1408200 | Plasmodium falciparum 3D7 | transcription factor with AP2 domain(s) (ApiAP2) | CDS | length=5109	10	11.7143	8
PF3D7_1402200	PF3D7_1402200 | Plasmodium falciparum 3D7 | conserved Plasmodium protein, unknown function | CDS | length=567	10	14.8571	10
PF3D7_1402000	PF3D7_1402000 | Plasmodium falciparum 3D7 | conserved Plasmodium protein, unknown function | CDS | length=1497	10	12.2857	9
PF3D7_1364400	PF3D7_1364400 | Plasmodium falciparum 3D7 | conserved Plasmodium protein, unknown function | CDS | length=9798	10	15.7143	9
PF3D7_1363700	PF3D7_1363700 | Plasmodium falciparum 3D7 | indole-3-glycerol-phosphate synthase, putative | CDS | length=2373	10	14.2857	6
PF3D7_1352600	PF3D7_1352600 | Plasmodium falciparum 3D7 | conserved Plasmodium protein, unknown function | CDS | length=1269	10	17.1429	9
PF3D7_1349400	PF3D7_1349400 | Plasmodium falciparum 3D7 | cytidine and deoxycytidylate deaminase, putative | CDS | length=699	10	18	10
PF3D7_1348900	PF3D7_1348900 | Plasmodium falciparum 3D7 | conserved Plasmodium protein, unknown function | CDS | length=360	10	12	6
PF3D7_1347100	PF3D7_1347100 | Plasmodium falciparum 3D7 | DNA topoisomerase III, putative | CDS | length=2133	10	16.5714	8
PF3D7_1346600	PF3D7_1346600 | Plasmodium falciparum 3D7 | conserved Plasmodium protein, unknown function | CDS | length=666	10	14.8571	10
PF3D7_1343600	PF3D7_1343600 | Plasmodium falciparum 3D7 | UDP-N-acetylglucosamine pyrophosphorylase, putative | CDS | length=1782	10	17.4286	8
PF3D7_1342300	PF3D7_1342300 | Plasmodium falciparum 3D7 | tetratricopeptide repeat family protein, putative | CDS | length=792	10	15.7143	8
PF3D7_1333200	PF3D7_1333200 | Plasmodium falciparum 3D7 | ubiquitin-activating enzyme (UBA1) | CDS | length=5517	10	17.4286	8
PF3D7_1332600	PF3D7_1332600 | Plasmodium falciparum 3D7 | apurinic/apyrimidinic endonuclease Apn1, putative (APN1) | CDS | length=1794	10	12.5714	9
PF3D7_1327200	PF3D7_1327200 | Plasmodium falciparum 3D7 | ribonuclease P protein subunit rpr, putative | CDS | length=759	10	12.5714	9
PF3D7_1319600	PF3D7_1319600 | Plasmodium falciparum 3D7 | conserved Plasmodium protein, unknown function | CDS | length=4902	10	16	9
PF3D7_1318500	PF3D7_1318500 | Plasmodium falciparum 3D7 | conserved Plasmodium protein, unknown function | CDS | length=687	10	14	10
PF3D7_1310400	PF3D7_1310400 | Plasmodium falciparum 3D7 | conserved Plasmodium protein, unknown function | CDS | length=3408	10	16.2857	10
PF3D7_1308800	PF3D7_1308800 | Plasmodium falciparum 3D7 | recombinase, putative | CDS | length=1473	10	15.1429	7
PF3D7_1308000	PF3D7_1308000 | Plasmodium falciparum 3D7 | conserved Plasmodium membrane protein, unknown function | CDS | length=2493	10	14.2857	9
PF3D7_1303000	PF3D7_1303000 | Plasmodium falciparum 3D7 | conserved Plasmodium protein, unknown function | CDS | length=354	10	13.7143	9
PF3D7_1300400	PF3D7_1300400 | Plasmodium falciparum 3D7 | rifin (RIF) | CDS | length=1032	10	11.4286	8
PF3D7_1254800	PF3D7_1254800 | Plasmodium falciparum 3D7 | rifin (RIF) | CDS | length=954	10	11.1429	8
PF3D7_1254700	PF3D7_1254700 | Plasmodium falciparum 3D7 | rifin (RIF) | CDS | length=981	10	10.5714	7
PF3D7_1250000	PF3D7_1250000 | Plasmodium falciparum 3D7 | rRNA processing protein, putative | CDS | length=507	10	8	10
PF3D7_1248000	PF3D7_1248000 | Plasmodium falciparum 3D7 | conserved Plasmodium protein, unknown function | CDS | length=663	10	17.1429	7
PF3D7_1247500	PF3D7_1247500 | Plasmodium falciparum 3D7 | serine/threonine protein kinase, putative | CDS | length=2730	10	14.2857	9
PF3D7_1239900	PF3D7_1239900 | Plasmodium falciparum 3D7 | vesicle fusion and protein sorting subunit 16, putative (VPS16) | CDS | length=3099	10	16.5714	9
PF3D7_1238200	PF3D7_1238200 | Plasmodium falciparum 3D7 | conserved Plasmodium protein, unknown function | CDS | length=1050	10	15.7143	9
PF3D7_1231600	PF3D7_1231600 | Plasmodium falciparum 3D7 | pre-mRNA-splicing factor ATP-dependent RNA helicase PRP2, putative (PRP2) | CDS | length=3507	10	13.1429	9
PF3D7_1227000	PF3D7_1227000 | Plasmodium falciparum 3D7 | conserved Plasmodium protein, unknown function | CDS | length=492	10	13.7143	10
PF3D7_1222400	PF3D7_1222400 | Plasmodium falciparum 3D7 | transcription factor with AP2 domain(s) (ApiAP2) | CDS | length=7677	10	17.7143	8
PF3D7_1218100	PF3D7_1218100 | Plasmodium falciparum 3D7 | conserved Plasmodium protein, unknown function | CDS | length=1392	10	17.1429	9
PF3D7_1215900	PF3D7_1215900 | Plasmodium falciparum 3D7 | conserved Plasmodium membrane protein, unknown function (PfSR10) | CDS | length=1968	10	11.1429	9
PF3D7_1212700	PF3D7_1212700 | Plasmodium falciparum 3D7 | eukaryotic translation initiation factor 3 subunit 10, putative | CDS | length=4134	10	12.5714	10
PF3D7_1204400	PF3D7_1204400 | Plasmodium falciparum 3D7 | conserved Plasmodium membrane protein, unknown function | CDS | length=1050	10	18.8571	8
PF3D7_1150300	PF3D7_1150300 | Plasmodium falciparum 3D7 | rifin (RIF) | CDS | length=1026	10	11.4286	8
PF3D7_1149700	PF3D7_1149700 | Plasmodium falciparum 3D7 | Plasmodium exported protein (PHISTa), unknown function | CDS | length=258	10	17.7143	9
PF3D7_1149300	PF3D7_1149300 | Plasmodium falciparum 3D7 | serine/threonine protein kinase, FIKK family (FIKK11) | CDS | length=1683	10	11.4286	10
PF3D7_1148900	PF3D7_1148900 | Plasmodium falciparum 3D7 | probable protein, unknown function | CDS | length=270	10	14	9
PF3D7_1146700	PF3D7_1146700 | Plasmodium falciparum 3D7 | kinesin-like protein, putative | CDS | length=2409	10	13.1429	7
PF3D7_1144400	PF3D7_1144400 | Plasmodium falciparum 3D7 | conserved Plasmodium protein, unknown function | CDS | length=4395	10	15.7143	9
PF3D7_1142000	PF3D7_1142000 | Plasmodium falciparum 3D7 | conserved Plasmodium protein, unknown function | CDS | length=2079	10	15.7143	6
PF3D7_1138700	PF3D7_1138700 | Plasmodium falciparum 3D7 | conserved Plasmodium protein, unknown function | CDS | length=5613	10	10	9
PF3D7_1127800	PF3D7_1127800 | Plasmodium falciparum 3D7 | conserved Plasmodium protein, unknown function | CDS | length=4263	10	13.7143	8
PF3D7_1126600	PF3D7_1126600 | Plasmodium falciparum 3D7 | steryl ester hydrolase, putative | CDS | length=2049	10	15.7143	5
PF3D7_1125100	PF3D7_1125100 | Plasmodium falciparum 3D7 | vacuolar membrane protein-related, putative | CDS | length=1491	10	15.7143	6
PF3D7_1125000	PF3D7_1125000 | Plasmodium falciparum 3D7 | conserved Plasmodium protein, unknown function | CDS | length=873	10	14.2857	8
PF3D7_1123200	PF3D7_1123200 | Plasmodium falciparum 3D7 | leucine-rich repeat protein (LRR11) | CDS | length=2445	10	16	10
PF3D7_1113000	PF3D7_1113000 | Plasmodium falciparum 3D7 | conserved Plasmodium protein, unknown function | CDS | length=17769	10	16.8571	7
PF3D7_1111700	PF3D7_1111700 | Plasmodium falciparum 3D7 | conserved Plasmodium protein, unknown function | CDS | length=2403	10	11.7143	7
PF3D7_1104000	PF3D7_1104000 | Plasmodium falciparum 3D7 | phenylalanyl-tRNA synthetase beta chain, putative | CDS | length=1872	10	11.4286	8
PF3D7_1100300	PF3D7_1100300 | Plasmodium falciparum 3D7 | rifin (RIF) | CDS | length=1023	10	11.4286	8
PF3D7_1031200	PF3D7_1031200 | Plasmodium falciparum 3D7 | MORN repeat-containing protein 1 (MORN1) | CDS | length=1095	10	14.2857	8
PF3D7_1026400	PF3D7_1026400 | Plasmodium falciparum 3D7 | WD-repeat protein, putative | CDS | length=1812	10	16	9
PF3D7_1024000	PF3D7_1024000 | Plasmodium falciparum 3D7 | conserved Plasmodium protein, unknown function | CDS | length=1701	10	19.7143	8
PF3D7_1023000	PF3D7_1023000 | Plasmodium falciparum 3D7 | conserved Plasmodium membrane protein, unknown function | CDS | length=1242	10	10	8
PF3D7_1022000	PF3D7_1022000 | Plasmodium falciparum 3D7 | RNA binding protein, putative | CDS | length=4281	10	12.2857	10
PF3D7_1020500	PF3D7_1020500 | Plasmodium falciparum 3D7 | conserved Plasmodium protein, unknown function | CDS | length=1521	10	13.1429	9
PF3D7_1020400	PF3D7_1020400 | Plasmodium falciparum 3D7 | methyltransferase, putative | CDS | length=1806	10	11.4286	7
PF3D7_1018800	PF3D7_1018800 | Plasmodium falciparum 3D7 | conserved protein, unknown function | CDS | length=2127	10	12	10
PF3D7_1017600	PF3D7_1017600 | Plasmodium falciparum 3D7 | conserved Plasmodium protein, unknown function | CDS | length=2916	10	19.1429	9
PF3D7_1014500	PF3D7_1014500 | Plasmodium falciparum 3D7 | conserved Plasmodium protein, unknown function | CDS | length=3900	10	13.4286	9
PF3D7_1010800	PF3D7_1010800 | Plasmodium falciparum 3D7 | ribosomal protein, putative | CDS | length=900	10	11.4286	9
PF3D7_1001400	PF3D7_1001400 | Plasmodium falciparum 3D7 | alpha/beta hydrolase, putative | CDS | length=2766	10	12.5714	8
PF3D7_1000500	PF3D7_1000500 | Plasmodium falciparum 3D7 | rifin (RIF) | CDS | length=1110	10	12.8571	7
PF3D7_0937500	PF3D7_0937500 | Plasmodium falciparum 3D7 | rifin (RIF) | CDS | length=1110	10	11.4286	8
PF3D7_0935500	PF3D7_0935500 | Plasmodium falciparum 3D7 | Plasmodium exported protein, unknown function (GEXP22) | CDS | length=939	10	12.5714	9
PF3D7_0931500	PF3D7_0931500 | Plasmodium falciparum 3D7 | conserved Plasmodium protein, unknown function | CDS | length=660	10	11.7143	10
PF3D7_0927300	PF3D7_0927300 | Plasmodium falciparum 3D7 | fumarate hydratase, putative | CDS | length=2046	10	15.1429	9
PF3D7_0924200	PF3D7_0924200 | Plasmodium falciparum 3D7 | conserved Plasmodium protein, unknown function | CDS | length=3183	10	15.1429	8
PF3D7_0922000	PF3D7_0922000 | Plasmodium falciparum 3D7 | dynein intermediate chain 2, ciliary | CDS | length=2463	10	16.8571	8
PF3D7_0910700	PF3D7_0910700 | Plasmodium falciparum 3D7 | actin-like protein, putative | CDS | length=1632	10	12.5714	6
PF3D7_0905900	PF3D7_0905900 | Plasmodium falciparum 3D7 | beta subunit of coatomer complex, putative | CDS | length=3033	10	11.4286	9
PF3D7_0905700.3	PF3D7_0905700.3 | Plasmodium falciparum 3D7 | autophagy-related protein 3, putative | CDS | length=372	10	12.8571	7
PF3D7_0905700.2	PF3D7_0905700.2 | Plasmodium falciparum 3D7 | autophagy-related protein 3, putative | CDS | length=942	10	12.8571	7
PF3D7_0905700.1	PF3D7_0905700.1 | Plasmodium falciparum 3D7 | autophagy-related protein 3, putative (ATG3) | CDS | length=960	10	12.8571	7
PF3D7_0902400	PF3D7_0902400 | Plasmodium falciparum 3D7 | serine/threonine protein kinase, FIKK family (FIKK9.5) | CDS | length=1623	10	16	8
PF3D7_0901300	PF3D7_0901300 | Plasmodium falciparum 3D7 | rifin (RIF) | CDS | length=1137	10	11.4286	8
PF3D7_0900400	PF3D7_0900400 | Plasmodium falciparum 3D7 | rifin (RIF) | CDS | length=1032	10	11.4286	8
PF3D7_0827800	PF3D7_0827800 | Plasmodium falciparum 3D7 | SET domain protein, putative (SET3) | CDS | length=7200	10	14.5714	9
PF3D7_0826200	PF3D7_0826200 | Plasmodium falciparum 3D7 | conserved Plasmodium protein, unknown function | CDS | length=1809	10	14.2857	9
PF3D7_0824500	PF3D7_0824500 | Plasmodium falciparum 3D7 | conserved Plasmodium protein, unknown function | CDS | length=1122	10	15.7143	10
PF3D7_0821900	PF3D7_0821900 | Plasmodium falciparum 3D7 | conserved Plasmodium protein, unknown function | CDS | length=324	10	17.7143	8
PF3D7_0820300	PF3D7_0820300 | Plasmodium falciparum 3D7 | conserved Plasmodium protein, unknown function | CDS | length=1842	10	12.2857	4
PF3D7_0816600	PF3D7_0816600 | Plasmodium falciparum 3D7 | ClpB protein, putative (ClpB1) | CDS | length=3213	10	12.2857	8
PF3D7_0810300	PF3D7_0810300 | Plasmodium falciparum 3D7 | protein phosphatase, putative | CDS | length=1653	10	13.7143	10
PF3D7_0802500	PF3D7_0802500 | Plasmodium falciparum 3D7 | inositol phosphatase, putative | CDS | length=4260	10	17.4286	10
PF3D7_0801700	PF3D7_0801700 | Plasmodium falciparum 3D7 | sentrin-specific protease 2, putative (SENP2) | CDS | length=5355	10	16	9
PF3D7_0800200	PF3D7_0800200 | Plasmodium falciparum 3D7 | erythrocyte membrane protein 1, PfEMP1 (VAR) | CDS | length=8577	10	16	10
PF3D7_0732800	PF3D7_0732800 | Plasmodium falciparum 3D7 | var-like erythrocyte membrane protein 1 | CDS | length=1392	10	15.7143	8
PF3D7_0732000	PF3D7_0732000 | Plasmodium falciparum 3D7 | stevor (stevor) | CDS | length=891	10	12	9
PF3D7_0722300	PF3D7_0722300 | Plasmodium falciparum 3D7 | ubiquitin carboxyl-terminal hydrolase, putative | CDS | length=3666	10	12	8
PF3D7_0722100	PF3D7_0722100 | Plasmodium falciparum 3D7 | PelOta protein homologue, putative | CDS | length=1212	10	11.1429	10
PF3D7_0708900	PF3D7_0708900 | Plasmodium falciparum 3D7 | Cg3 protein | CDS | length=954	10	14	7
PF3D7_0707500	PF3D7_0707500 | Plasmodium falciparum 3D7 | conserved Plasmodium protein, unknown function | CDS | length=4806	10	14	10
PF3D7_0703300	PF3D7_0703300 | Plasmodium falciparum 3D7 | conserved Plasmodium protein, unknown function | CDS | length=441	10	15.1429	9
PF3D7_0701900	PF3D7_0701900 | Plasmodium falciparum 3D7 | Plasmodium exported protein, unknown function | CDS | length=2895	10	14.8571	9
PF3D7_0632200	PF3D7_0632200 | Plasmodium falciparum 3D7 | rifin (RIF) | CDS | length=1134	10	11.7143	8
PF3D7_0624700	PF3D7_0624700 | Plasmodium falciparum 3D7 | N-acetylglucosaminylphosphatidylinositol deacetylase, putative | CDS | length=744	10	17.7143	8
PF3D7_0621000	PF3D7_0621000 | Plasmodium falciparum 3D7 | conserved Plasmodium protein, unknown function | CDS | length=2535	10	14	7
PF3D7_0614100	PF3D7_0614100 | Plasmodium falciparum 3D7 | conserved Plasmodium protein, unknown function | CDS | length=2808	10	14.2857	8
PF3D7_0610700	PF3D7_0610700 | Plasmodium falciparum 3D7 | conserved Plasmodium protein, unknown function | CDS | length=264	10	12.8571	8
PF3D7_0609800	PF3D7_0609800 | Plasmodium falciparum 3D7 | zinc finger protein, putative | CDS | length=855	10	13.4286	10
PF3D7_0607800	PF3D7_0607800 | Plasmodium falciparum 3D7 | conserved Plasmodium protein, unknown function | CDS | length=2025	10	14.2857	9
PF3D7_0607500	PF3D7_0607500 | Plasmodium falciparum 3D7 | para-hydroxybenzoate--polyprenyltransferase (4- hydroxybenzoate octaprenyltransferase), putative | CDS | length=1566	10	11.4286	4
PF3D7_0604900	PF3D7_0604900 | Plasmodium falciparum 3D7 | conserved Plasmodium protein, unknown function | CDS | length=288	10	13.4286	8
PF3D7_0603400	PF3D7_0603400 | Plasmodium falciparum 3D7 | conserved Plasmodium protein, unknown function | CDS | length=3312	10	17.4286	9
PF3D7_0600500	PF3D7_0600500 | Plasmodium falciparum 3D7 | rifin (RIF) | CDS | length=1119	10	11.4286	8
PF3D7_0529800	PF3D7_0529800 | Plasmodium falciparum 3D7 | conserved Plasmodium protein, unknown function | CDS | length=5721	10	9.42857	10
PF3D7_0519500	PF3D7_0519500 | Plasmodium falciparum 3D7 | carbon catabolite repressor protein 4, putative (CCR4) | CDS | length=7467	10	20	7
PF3D7_0513100	PF3D7_0513100 | Plasmodium falciparum 3D7 | conserved Plasmodium protein, unknown function | CDS | length=756	10	12	8
PF3D7_0501700	PF3D7_0501700 | Plasmodium falciparum 3D7 | anaphase promoting complex subunit, putative | CDS | length=2382	10	16.2857	9
PF3D7_0501300	PF3D7_0501300 | Plasmodium falciparum 3D7 | skeleton-binding protein 1 (SBP1) | CDS | length=1014	10	12.8571	10
PF3D7_0425700	PF3D7_0425700 | Plasmodium falciparum 3D7 | rifin (RIF) | CDS | length=975	10	11.4286	8
PF3D7_0423000	PF3D7_0423000 | Plasmodium falciparum 3D7 | conserved Plasmodium protein, unknown function | CDS | length=783	10	10.5714	8
PF3D7_0419700	PF3D7_0419700 | Plasmodium falciparum 3D7 | apical merozoite protein (Pf34) | CDS | length=978	10	11.7143	6
PF3D7_0416100	PF3D7_0416100 | Plasmodium falciparum 3D7 | glutamyl-tRNA(Gln) amidotransferase subunit A, putative | CDS | length=2481	10	14.8571	10
PF3D7_0408400	PF3D7_0408400 | Plasmodium falciparum 3D7 | conserved Plasmodium protein, unknown function | CDS | length=1416	10	13.4286	9
PF3D7_0401200	PF3D7_0401200 | Plasmodium falciparum 3D7 | rifin (RIF) | CDS | length=1104	10	11.4286	8
PF3D7_0321900	PF3D7_0321900 | Plasmodium falciparum 3D7 | cyclic amine resistance locus protein (CARL) | CDS | length=3852	10	11.4286	8
PF3D7_0319100	PF3D7_0319100 | Plasmodium falciparum 3D7 | ubiquitin-protein ligase, putative | CDS | length=324	10	10.2857	9
PF3D7_0316700	PF3D7_0316700 | Plasmodium falciparum 3D7 | HVA22/TB2/DP1 family protein, putative | CDS | length=666	10	11.7143	9
PF3D7_0311600	PF3D7_0311600 | Plasmodium falciparum 3D7 | conserved Plasmodium protein, unknown function | CDS | length=2109	10	15.4286	8
PF3D7_0309700	PF3D7_0309700 | Plasmodium falciparum 3D7 | SECIS-binding protein 2, putative (SBP2) | CDS | length=1827	10	14.8571	8
PF3D7_0221800	PF3D7_0221800 | Plasmodium falciparum 3D7 | hypothetical protein | CDS | length=189	10	19.7143	8
PF3D7_0220400	PF3D7_0220400 | Plasmodium falciparum 3D7 | DnaJ protein, putative | CDS | length=1821	10	13.1429	7
PF3D7_0215400	PF3D7_0215400 | Plasmodium falciparum 3D7 | conserved Plasmodium protein, unknown function | CDS | length=2919	10	12	9
PF3D7_0206600	PF3D7_0206600 | Plasmodium falciparum 3D7 | transcription factor, putative | CDS | length=321	10	12.8571	6
PF3D7_0206000	PF3D7_0206000 | Plasmodium falciparum 3D7 | DNA repair endonuclease, putative | CDS | length=4551	10	15.4286	10
PF3D7_0113800	PF3D7_0113800 | Plasmodium falciparum 3D7 | DBL containing protein, unknown function | CDS | length=8703	10	16	8
PF3D7_0112200	PF3D7_0112200 | Plasmodium falciparum 3D7 | multidrug resistance-associated protein 1 (MRP1) | CDS | length=5469	10	14.8571	10
PF3D7_0109100	PF3D7_0109100 | Plasmodium falciparum 3D7 | LCCL domain-containing protein (CCp5) | CDS | length=3090	10	16.2857	8
PF3D7_0107400	PF3D7_0107400 | Plasmodium falciparum 3D7 | conserved Plasmodium protein, unknown function | CDS | length=462	10	12	9
PF3D7_0103300	PF3D7_0103300 | Plasmodium falciparum 3D7 | conserved Plasmodium protein, unknown function | CDS | length=2757	10	15.4286	9
PF3D7_0100400	PF3D7_0100400 | Plasmodium falciparum 3D7 | rifin (RIF) | CDS | length=1119	10	10.8571	8
PF3D7_1480000	PF3D7_1480000 | Plasmodium falciparum 3D7 | rifin (RIF) | CDS | length=1023	9	10.2857	8
PF3D7_1479500	PF3D7_1479500 | Plasmodium falciparum 3D7 | stevor | CDS | length=900	9	12	9
PF3D7_1479100	PF3D7_1479100 | Plasmodium falciparum 3D7 | Plasmodium exported protein, unknown function | CDS | length=633	9	10.2857	8
PF3D7_1476500	PF3D7_1476500 | Plasmodium falciparum 3D7 | probable protein, unknown function | CDS | length=978	9	22.5714	9
PF3D7_1474100	PF3D7_1474100 | Plasmodium falciparum 3D7 | mitochondrial ribosomal protein L20 precursor, putative | CDS | length=366	9	14.2857	7
PF3D7_1473000	PF3D7_1473000 | Plasmodium falciparum 3D7 | conserved Plasmodium protein, unknown function | CDS | length=378	9	20.2857	9
PF3D7_1464700	PF3D7_1464700 | Plasmodium falciparum 3D7 | ATP synthase (C/AC39) subunit, putative | CDS | length=1149	9	10.8571	7
PF3D7_1463000	PF3D7_1463000 | Plasmodium falciparum 3D7 | conserved Plasmodium protein, unknown function | CDS | length=927	9	16.8571	9
PF3D7_1461000	PF3D7_1461000 | Plasmodium falciparum 3D7 | conserved Plasmodium protein, unknown function | CDS | length=1488	9	13.4286	4
PF3D7_1459500	PF3D7_1459500 | Plasmodium falciparum 3D7 | conserved Plasmodium protein, unknown function | CDS | length=2922	9	14.8571	7
PF3D7_1459300	PF3D7_1459300 | Plasmodium falciparum 3D7 | conserved protein, unknown function | CDS | length=570	9	15.1429	9
PF3D7_1452900	PF3D7_1452900 | Plasmodium falciparum 3D7 | conserved Plasmodium protein, unknown function | CDS | length=687	9	12.5714	8
PF3D7_1452800	PF3D7_1452800 | Plasmodium falciparum 3D7 | conserved Plasmodium protein, unknown function | CDS | length=771	9	17.1429	8
PF3D7_1452600	PF3D7_1452600 | Plasmodium falciparum 3D7 | conserved Plasmodium protein, unknown function | CDS | length=10044	9	12.5714	7
PF3D7_1446300	PF3D7_1446300 | Plasmodium falciparum 3D7 | conserved Plasmodium membrane protein, unknown function | CDS | length=3576	9	13.7143	9
PF3D7_1445200	PF3D7_1445200 | Plasmodium falciparum 3D7 | RNA helicase, putative | CDS | length=2391	9	12.8571	7
PF3D7_1440300	PF3D7_1440300 | Plasmodium falciparum 3D7 | delta-aminolevulinic acid dehydratase (ALAD) | CDS | length=1356	9	16.5714	8
PF3D7_1440200	PF3D7_1440200 | Plasmodium falciparum 3D7 | stromal-processing peptidase, putative (SPP) | CDS | length=4683	9	16.5714	8
PF3D7_1433300	PF3D7_1433300 | Plasmodium falciparum 3D7 | chromatin assembly factor 1 P55 subunit, putative | CDS | length=1287	9	12.2857	8
PF3D7_1431200	PF3D7_1431200 | Plasmodium falciparum 3D7 | conserved Plasmodium protein, unknown function | CDS | length=3678	9	12.2857	7
PF3D7_1427300	PF3D7_1427300 | Plasmodium falciparum 3D7 | conserved Plasmodium protein, unknown function | CDS | length=4434	9	10.5714	7
PF3D7_1426900	PF3D7_1426900 | Plasmodium falciparum 3D7 | ubiquinol-cytochrome c reductase hinge protein, putative | CDS | length=267	9	12.5714	8
PF3D7_1423600	PF3D7_1423600 | Plasmodium falciparum 3D7 | serine/threonine protein kinase, putative | CDS | length=855	9	13.1429	6
PF3D7_1419900	PF3D7_1419900 | Plasmodium falciparum 3D7 | conserved protein, unknown function | CDS | length=1719	9	7.14286	5
PF3D7_1411400	PF3D7_1411400 | Plasmodium falciparum 3D7 | plastid replication-repair enzyme (PREX) | CDS | length=6051	9	14.8571	6
PF3D7_1411200	PF3D7_1411200 | Plasmodium falciparum 3D7 | rhomboid protease ROM8 (ROM8) | CDS | length=2217	9	14.8571	7
PF3D7_1411100.2	PF3D7_1411100.2 | Plasmodium falciparum 3D7 | conserved Plasmodium membrane protein, unknown function | CDS | length=1017	9	16	9
PF3D7_1411100.1	PF3D7_1411100.1 | Plasmodium falciparum 3D7 | conserved Plasmodium membrane protein, unknown function | CDS | length=1122	9	16	9
PF3D7_1410600	PF3D7_1410600 | Plasmodium falciparum 3D7 | eukaryotic translation initiation factor 2 gamma subunit, putative | CDS | length=1398	9	12.8571	8
PF3D7_1408300	PF3D7_1408300 | Plasmodium falciparum 3D7 | conserved Plasmodium protein, unknown function | CDS | length=300	9	9.71429	7
PF3D7_1407200	PF3D7_1407200 | Plasmodium falciparum 3D7 | conserved Plasmodium protein, unknown function | CDS | length=870	9	13.7143	7
PF3D7_1401600	PF3D7_1401600 | Plasmodium falciparum 3D7 | Plasmodium exported protein (PHISTb), unknown function | CDS | length=1437	9	11.4286	9
PF3D7_1366200	PF3D7_1366200 | Plasmodium falciparum 3D7 | conserved Plasmodium protein, unknown function | CDS | length=453	9	15.4286	8
PF3D7_1365800	PF3D7_1365800 | Plasmodium falciparum 3D7 | conserved Plasmodium protein, unknown function | CDS | length=990	9	15.1429	8
PF3D7_1359500	PF3D7_1359500 | Plasmodium falciparum 3D7 | conserved Plasmodium protein, unknown function | CDS | length=810	9	16.8571	6
PF3D7_1358300	PF3D7_1358300 | Plasmodium falciparum 3D7 | rhomboid protease ROM7 (ROM7) | CDS | length=1023	9	15.7143	6
PF3D7_1356700	PF3D7_1356700 | Plasmodium falciparum 3D7 | DnaJ protein, putative | CDS | length=597	9	15.4286	6
PF3D7_1356500	PF3D7_1356500 | Plasmodium falciparum 3D7 | conserved Plasmodium protein, unknown function | CDS | length=588	9	11.7143	9
PF3D7_1354800	PF3D7_1354800 | Plasmodium falciparum 3D7 | metacaspase 1 (MCA1) | CDS | length=1842	9	15.7143	8
PF3D7_1351200	PF3D7_1351200 | Plasmodium falciparum 3D7 | conserved Plasmodium protein, unknown function | CDS | length=4653	9	16	8
PF3D7_1345900	PF3D7_1345900 | Plasmodium falciparum 3D7 | conserved Plasmodium protein, unknown function | CDS | length=651	9	12.5714	9
PF3D7_1345700	PF3D7_1345700 | Plasmodium falciparum 3D7 | isocitrate dehydrogenase (NADP), mitochondrial precursor (IDH) | CDS | length=1407	9	13.1429	9
PF3D7_1342200	PF3D7_1342200 | Plasmodium falciparum 3D7 | conserved Plasmodium membrane protein, unknown function | CDS | length=2919	9	16.8571	8
PF3D7_1338600	PF3D7_1338600 | Plasmodium falciparum 3D7 | conserved Plasmodium protein, unknown function | CDS | length=2844	9	18.8571	8
PF3D7_1332700	PF3D7_1332700 | Plasmodium falciparum 3D7 | DEAD/DEAH box ATP-dependent RNA helicase, putative | CDS | length=1473	9	15.1429	8
PF3D7_1332300	PF3D7_1332300 | Plasmodium falciparum 3D7 | sedlin, putative | CDS | length=492	9	14.8571	8
PF3D7_1331400	PF3D7_1331400 | Plasmodium falciparum 3D7 | CPW-WPC family protein | CDS | length=1446	9	20	8
PF3D7_1329700	PF3D7_1329700 | Plasmodium falciparum 3D7 | conserved Plasmodium protein, unknown function | CDS | length=1599	9	16.5714	9
PF3D7_1328000	PF3D7_1328000 | Plasmodium falciparum 3D7 | conserved Plasmodium protein, unknown function | CDS | length=6642	9	15.1429	5
PF3D7_1321300	PF3D7_1321300 | Plasmodium falciparum 3D7 | conserved Plasmodium membrane protein, unknown function | CDS | length=10044	9	10.8571	8
PF3D7_1318200	PF3D7_1318200 | Plasmodium falciparum 3D7 | apicoplast glycerol-3-phosphate acyltransferase, putative | CDS | length=1203	9	17.7143	6
PF3D7_1316700	PF3D7_1316700 | Plasmodium falciparum 3D7 | conserved Plasmodium protein, unknown function | CDS | length=1872	9	17.7143	8
PF3D7_1313800	PF3D7_1313800 | Plasmodium falciparum 3D7 | conserved Plasmodium membrane protein, unknown function | CDS | length=10236	9	10.8571	8
PF3D7_1313400	PF3D7_1313400 | Plasmodium falciparum 3D7 | DEAD box helicase, putative | CDS | length=2493	9	15.7143	9
PF3D7_1313200	PF3D7_1313200 | Plasmodium falciparum 3D7 | methionyl-tRNA formyltransferase, putative | CDS | length=1998	9	17.4286	7
PF3D7_1311300	PF3D7_1311300 | Plasmodium falciparum 3D7 | ATP synthase subunit gamma, mitochondrial | CDS | length=936	9	12.8571	9
PF3D7_1310200	PF3D7_1310200 | Plasmodium falciparum 3D7 | conserved Plasmodium protein, unknown function | CDS | length=435	9	13.1429	8
PF3D7_1309000	PF3D7_1309000 | Plasmodium falciparum 3D7 | conserved Plasmodium protein, unknown function | CDS | length=1083	9	9.42857	5
PF3D7_1308600	PF3D7_1308600 | Plasmodium falciparum 3D7 | conserved Plasmodium protein, unknown function | CDS | length=4218	9	16	8
PF3D7_1307900	PF3D7_1307900 | Plasmodium falciparum 3D7 | tripartite motif protein, putative | CDS | length=2661	9	12.8571	7
PF3D7_1307100	PF3D7_1307100 | Plasmodium falciparum 3D7 | U3 small nucleolar RNA-associated protein 6, putative | CDS | length=3036	9	14.8571	6
PF3D7_1306700	PF3D7_1306700 | Plasmodium falciparum 3D7 | conserved Plasmodium protein, unknown function | CDS | length=1080	9	14.5714	7
PF3D7_1305100	PF3D7_1305100 | Plasmodium falciparum 3D7 | conserved Plasmodium protein, unknown function | CDS | length=1263	9	16	9
PF3D7_1304200.2	PF3D7_1304200.2 | Plasmodium falciparum 3D7 | CorA-like Mg2 transporter protein, putative | CDS | length=1407	9	15.4286	7
PF3D7_1303600	PF3D7_1303600 | Plasmodium falciparum 3D7 | conserved Plasmodium protein, unknown function | CDS | length=384	9	13.7143	2
PF3D7_1300800	PF3D7_1300800 | Plasmodium falciparum 3D7 | erythrocyte membrane protein 1-like (VAR-like) | CDS | length=861	9	22.8571	4
PF3D7_1253500	PF3D7_1253500 | Plasmodium falciparum 3D7 | Plasmodium exported protein, unknown function | CDS | length=633	9	11.4286	8
PF3D7_1245500	PF3D7_1245500 | Plasmodium falciparum 3D7 | conserved Plasmodium protein, unknown function | CDS | length=1383	9	12.8571	7
PF3D7_1243400	PF3D7_1243400 | Plasmodium falciparum 3D7 | conserved Plasmodium protein, unknown function | CDS | length=1332	9	13.1429	7
PF3D7_1239300	PF3D7_1239300 | Plasmodium falciparum 3D7 | conserved Plasmodium protein, unknown function | CDS | length=618	9	12	8
PF3D7_1236900	PF3D7_1236900 | Plasmodium falciparum 3D7 | conserved Plasmodium protein, unknown function | CDS | length=1119	9	16.5714	9
PF3D7_1233900	PF3D7_1233900 | Plasmodium falciparum 3D7 | sentrin-specific protease 1 (SENP1) | CDS | length=3081	9	20	5
PF3D7_1232700	PF3D7_1232700 | Plasmodium falciparum 3D7 | conserved Plasmodium protein, unknown function | CDS | length=2502	9	14	8
PF3D7_1229800	PF3D7_1229800 | Plasmodium falciparum 3D7 | myosin D (MyoD) | CDS | length=6825	9	14.5714	7
PF3D7_1228900	PF3D7_1228900 | Plasmodium falciparum 3D7 | conserved Plasmodium protein, unknown function | CDS | length=2283	9	16.5714	7
PF3D7_1223900	PF3D7_1223900 | Plasmodium falciparum 3D7 | mitochondrial ribosomal protein L24-2 precursor, putative | CDS | length=684	9	14.8571	9
PF3D7_1221500	PF3D7_1221500 | Plasmodium falciparum 3D7 | conserved Plasmodium protein, unknown function | CDS | length=2529	9	16.5714	7
PF3D7_1221300	PF3D7_1221300 | Plasmodium falciparum 3D7 | conserved Plasmodium protein, unknown function | CDS | length=2136	9	14.2857	9
PF3D7_1221000	PF3D7_1221000 | Plasmodium falciparum 3D7 | histone-lysine N-methyltransferase, H3 lysine-4 specific (SET10) | CDS | length=6990	9	15.7143	7
PF3D7_1218300	PF3D7_1218300 | Plasmodium falciparum 3D7 | adaptor protein subunit, putative | CDS | length=1866	9	15.4286	6
PF3D7_1218000	PF3D7_1218000 | Plasmodium falciparum 3D7 | thrombospondin-related apical membrane protein (PTRAMP) | CDS | length=1059	9	13.4286	8
PF3D7_1215700	PF3D7_1215700 | Plasmodium falciparum 3D7 | conserved Plasmodium protein, unknown function | CDS | length=3342	9	11.7143	7
PF3D7_1215600	PF3D7_1215600 | Plasmodium falciparum 3D7 | conserved Plasmodium protein, unknown function | CDS | length=423	9	12.5714	8
PF3D7_1215000	PF3D7_1215000 | Plasmodium falciparum 3D7 | thioredoxin peroxidase 2 (Trx-Px2) | CDS | length=651	9	12.8571	9
PF3D7_1208900	PF3D7_1208900 | Plasmodium falciparum 3D7 | conserved Plasmodium protein, unknown function | CDS | length=4329	9	16	9
PF3D7_1206600	PF3D7_1206600 | Plasmodium falciparum 3D7 | DNA-directed RNA polymerase III subunit, putative | CDS | length=4353	9	14.2857	9
PF3D7_1205300	PF3D7_1205300 | Plasmodium falciparum 3D7 | conserved Plasmodium protein, unknown function | CDS | length=870	9	17.4286	5
PF3D7_1200300	PF3D7_1200300 | Plasmodium falciparum 3D7 | rifin (RIF) | CDS | length=1038	9	13.7143	6
PF3D7_1144700	PF3D7_1144700 | Plasmodium falciparum 3D7 | apicoplast import protein Tic20, putative (TIC20) | CDS | length=780	9	16.2857	6
PF3D7_1142900	PF3D7_1142900 | Plasmodium falciparum 3D7 | conserved Plasmodium protein, unknown function | CDS | length=1524	9	17.7143	7
PF3D7_1141700	PF3D7_1141700 | Plasmodium falciparum 3D7 | conserved Plasmodium protein, unknown function | CDS | length=942	9	12.8571	9
PF3D7_1140500	PF3D7_1140500 | Plasmodium falciparum 3D7 | myosin F, putative (MyoF) | CDS | length=5217	9	13.1429	9
PF3D7_1138500	PF3D7_1138500 | Plasmodium falciparum 3D7 | protein phosphatase 2c | CDS | length=2775	9	10.8571	9
PF3D7_1138200	PF3D7_1138200 | Plasmodium falciparum 3D7 | conserved Plasmodium membrane protein, unknown function | CDS | length=561	9	16	9
PF3D7_1137900	PF3D7_1137900 | Plasmodium falciparum 3D7 | conserved Plasmodium protein, unknown function | CDS | length=2289	9	16.2857	9
PF3D7_1134300	PF3D7_1134300 | Plasmodium falciparum 3D7 | conserved Plasmodium protein, unknown function | CDS | length=6684	9	14.2857	9
PF3D7_1134000	PF3D7_1134000 | Plasmodium falciparum 3D7 | heat shock protein 70 (Hsp70-3) | CDS | length=1992	9	12.8571	8
PF3D7_1131900	PF3D7_1131900 | Plasmodium falciparum 3D7 | conserved Plasmodium protein, unknown function | CDS | length=2331	9	18	8
PF3D7_1131200	PF3D7_1131200 | Plasmodium falciparum 3D7 | conserved Plasmodium protein, unknown function | CDS | length=1146	9	12	6
PF3D7_1128700	PF3D7_1128700 | Plasmodium falciparum 3D7 | GPI8p transamidase | CDS | length=1482	9	12.2857	5
PF3D7_1126300	PF3D7_1126300 | Plasmodium falciparum 3D7 | DnaJ protein, putative | CDS | length=1881	9	12.5714	6
PF3D7_1125900	PF3D7_1125900 | Plasmodium falciparum 3D7 | conserved Plasmodium protein, unknown function | CDS | length=282	9	14	8
PF3D7_1123000	PF3D7_1123000 | Plasmodium falciparum 3D7 | conserved Plasmodium protein, unknown function | CDS | length=7404	9	10.8571	8
PF3D7_1122300	PF3D7_1122300 | Plasmodium falciparum 3D7 | conserved Plasmodium protein, unknown function | CDS | length=1086	9	14.2857	7
PF3D7_1111100	PF3D7_1111100 | Plasmodium falciparum 3D7 | replication factor C subunit 5, putative (RFC5) | CDS | length=1050	9	13.4286	9
PF3D7_1108100	PF3D7_1108100 | Plasmodium falciparum 3D7 | conserved Plasmodium protein, unknown function | CDS | length=4107	9	17.7143	6
PF3D7_1107200	PF3D7_1107200 | Plasmodium falciparum 3D7 | conserved Plasmodium protein, unknown function | CDS | length=2142	9	11.7143	6
PF3D7_1102600	PF3D7_1102600 | Plasmodium falciparum 3D7 | Plasmodium exported protein, unknown function (GEXP14) | CDS | length=816	9	14	6
PF3D7_1101800	PF3D7_1101800 | Plasmodium falciparum 3D7 | RESA-like protein | CDS | length=849	9	18.2857	6
PF3D7_1041100	PF3D7_1041100 | Plasmodium falciparum 3D7 | rifin (RIF) | CDS | length=1005	9	14.2857	6
PF3D7_1032800	PF3D7_1032800 | Plasmodium falciparum 3D7 | leucine-rich repeat protein (LRR1) | CDS | length=930	9	14.2857	6
PF3D7_1032100	PF3D7_1032100 | Plasmodium falciparum 3D7 | mRNA-decapping enzyme subunit 1, putative (DCP1) | CDS | length=3573	9	14.8571	8
PF3D7_1031700	PF3D7_1031700 | Plasmodium falciparum 3D7 | protein phosphatase inhibitor, putative | CDS | length=351	9	10.2857	9
PF3D7_1031100	PF3D7_1031100 | Plasmodium falciparum 3D7 | conserved Plasmodium protein, unknown function | CDS | length=555	9	13.4286	7
PF3D7_1029700	PF3D7_1029700 | Plasmodium falciparum 3D7 | conserved Plasmodium protein, unknown function | CDS | length=2331	9	15.7143	8
PF3D7_1027200	PF3D7_1027200 | Plasmodium falciparum 3D7 | mitochondrial ribosomal protein S22 precursor, putative | CDS | length=1563	9	22	6
PF3D7_1025400	PF3D7_1025400 | Plasmodium falciparum 3D7 | conserved Plasmodium membrane protein, unknown function | CDS | length=4077	9	17.1429	7
PF3D7_1023500	PF3D7_1023500 | Plasmodium falciparum 3D7 | conserved Plasmodium protein, unknown function | CDS | length=294	9	14.5714	9
PF3D7_1021000	PF3D7_1021000 | Plasmodium falciparum 3D7 | conserved Plasmodium protein, unknown function | CDS | length=1062	9	13.1429	6
PF3D7_1020600	PF3D7_1020600 | Plasmodium falciparum 3D7 | conserved Plasmodium membrane protein, unknown function | CDS | length=6405	9	15.4286	6
PF3D7_1012900	PF3D7_1012900 | Plasmodium falciparum 3D7 | conserved Plasmodium protein, unknown function | CDS | length=1143	9	14	8
PF3D7_1012200	PF3D7_1012200 | Plasmodium falciparum 3D7 | conserved Plasmodium protein, unknown function | CDS | length=804	9	14.8571	7
PF3D7_1010000	PF3D7_1010000 | Plasmodium falciparum 3D7 | mitochondrial ribosomal protein L22/L43, putative | CDS | length=642	9	8.85714	8
PF3D7_1009500	PF3D7_1009500 | Plasmodium falciparum 3D7 | metallopeptidase, putative | CDS | length=1128	9	17.7143	8
PF3D7_1008500	PF3D7_1008500 | Plasmodium falciparum 3D7 | conserved Plasmodium membrane protein, unknown function | CDS | length=3891	9	10.2857	8
PF3D7_1007400	PF3D7_1007400 | Plasmodium falciparum 3D7 | conserved Plasmodium protein, unknown function | CDS | length=660	9	14.5714	6
PF3D7_1007200	PF3D7_1007200 | Plasmodium falciparum 3D7 | rhoGAP GTPase, putative | CDS | length=1782	9	12.2857	8
PF3D7_1006400	PF3D7_1006400 | Plasmodium falciparum 3D7 | conserved Plasmodium protein, unknown function | CDS | length=2613	9	17.7143	7
PF3D7_1005100	PF3D7_1005100 | Plasmodium falciparum 3D7 | conserved protein, unknown function | CDS | length=3396	9	11.1429	7
PF3D7_1005000	PF3D7_1005000 | Plasmodium falciparum 3D7 | methionine-tRNA ligase, putative | CDS | length=2250	9	14.8571	8
PF3D7_1003000	PF3D7_1003000 | Plasmodium falciparum 3D7 | conserved Plasmodium protein, unknown function | CDS | length=3819	9	18	9
PF3D7_0936600	PF3D7_0936600 | Plasmodium falciparum 3D7 | Plasmodium exported protein (PHISTb), unknown function (GEXP05) | CDS | length=894	9	10.5714	3
PF3D7_0932800	PF3D7_0932800 | Plasmodium falciparum 3D7 | conserved Plasmodium protein, unknown function | CDS | length=4029	9	14.5714	7
PF3D7_0930700	PF3D7_0930700 | Plasmodium falciparum 3D7 | conserved Plasmodium protein, unknown function | CDS | length=1392	9	14.5714	8
PF3D7_0928600	PF3D7_0928600 | Plasmodium falciparum 3D7 | conserved Plasmodium protein, unknown function | CDS | length=342	9	13.4286	9
PF3D7_0920900	PF3D7_0920900 | Plasmodium falciparum 3D7 | U4/U6 snRNA-associated-splicing factor, putative (PRP24) | CDS | length=1443	9	12	4
PF3D7_0920200	PF3D7_0920200 | Plasmodium falciparum 3D7 | CS-domain containing protein, conserved in Apicomplexa | CDS | length=2952	9	12	7
PF3D7_0918100	PF3D7_0918100 | Plasmodium falciparum 3D7 | cytochrome b5-like heme/steroid binding protein, putative | CDS | length=393	9	16	7
PF3D7_0917700	PF3D7_0917700 | Plasmodium falciparum 3D7 | XPA binding protein 1, putative | CDS | length=1077	9	11.4286	9
PF3D7_0914800	PF3D7_0914800 | Plasmodium falciparum 3D7 | GINS complex subunit Psf3, putative | CDS | length=627	9	18.5714	8
PF3D7_0913300	PF3D7_0913300 | Plasmodium falciparum 3D7 | conserved Plasmodium protein, unknown function | CDS | length=1941	9	14.5714	7
PF3D7_0909900	PF3D7_0909900 | Plasmodium falciparum 3D7 | helicase with Zn-finger motif, putative | CDS | length=4122	9	15.1429	9
PF3D7_0908500	PF3D7_0908500 | Plasmodium falciparum 3D7 | conserved Plasmodium protein, unknown function | CDS | length=5982	9	16.5714	8
PF3D7_0907100	PF3D7_0907100 | Plasmodium falciparum 3D7 | conserved Plasmodium protein, unknown function | CDS | length=4269	9	14.8571	7
PF3D7_0906300	PF3D7_0906300 | Plasmodium falciparum 3D7 | Maf-like protein, putative | CDS | length=1305	9	13.4286	8
PF3D7_0905100	PF3D7_0905100 | Plasmodium falciparum 3D7 | nucleoporin NUP100/NSP100, putative (NUP100) | CDS | length=6339	9	11.4286	9
PF3D7_0902600	PF3D7_0902600 | Plasmodium falciparum 3D7 | serine/threonine protein kinase, FIKK family (FIKK9.7) | CDS | length=1854	9	14.5714	7
PF3D7_0901000	PF3D7_0901000 | Plasmodium falciparum 3D7 | rifin (RIF) | CDS | length=930	9	12.2857	6
PF3D7_0833000	PF3D7_0833000 | Plasmodium falciparum 3D7 | rifin (RIF) | CDS | length=1107	9	10.2857	8
PF3D7_0831600	PF3D7_0831600 | Plasmodium falciparum 3D7 | cytoadherence linked asexual protein 8 (CLAG8) | CDS | length=4185	9	14.5714	3
PF3D7_0827700	PF3D7_0827700 | Plasmodium falciparum 3D7 | conserved Plasmodium membrane protein, unknown function | CDS | length=2832	9	14.2857	7
PF3D7_0827400	PF3D7_0827400 | Plasmodium falciparum 3D7 | conserved Plasmodium protein, unknown function | CDS | length=657	9	15.7143	7
PF3D7_0823400	PF3D7_0823400 | Plasmodium falciparum 3D7 | alpha/beta-hydrolase, putative | CDS | length=1485	9	13.1429	5
PF3D7_0822700	PF3D7_0822700 | Plasmodium falciparum 3D7 | conserved Plasmodium protein, unknown function | CDS | length=2775	9	16	9
PF3D7_0821000	PF3D7_0821000 | Plasmodium falciparum 3D7 | conserved Plasmodium protein, unknown function | CDS | length=1545	9	17.1429	9
PF3D7_0820800	PF3D7_0820800 | Plasmodium falciparum 3D7 | conserved Plasmodium protein, unknown function | CDS | length=2451	9	17.1429	7
PF3D7_0820000	PF3D7_0820000 | Plasmodium falciparum 3D7 | Snf2-related CBP activator, putative (SRCAP) | CDS | length=6249	9	12.2857	7
PF3D7_0817400	PF3D7_0817400 | Plasmodium falciparum 3D7 | conserved Plasmodium protein, unknown function | CDS | length=2220	9	16.8571	8
PF3D7_0817200	PF3D7_0817200 | Plasmodium falciparum 3D7 | conserved Plasmodium protein, unknown function | CDS | length=2391	9	14.8571	7
PF3D7_0814700	PF3D7_0814700 | Plasmodium falciparum 3D7 | conserved Plasmodium protein, unknown function | CDS | length=921	9	14.8571	7
PF3D7_0811100	PF3D7_0811100 | Plasmodium falciparum 3D7 | mitochondrial carrier protein, putative | CDS | length=1623	9	12.8571	8
PF3D7_0806000	PF3D7_0806000 | Plasmodium falciparum 3D7 | AAA family ATPase, putative | CDS | length=3639	9	10	6
PF3D7_0804000	PF3D7_0804000 | Plasmodium falciparum 3D7 | cactin homolog, putative | CDS | length=2409	9	14	8
PF3D7_0802700	PF3D7_0802700 | Plasmodium falciparum 3D7 | conserved Plasmodium protein, unknown function | CDS | length=1233	9	17.4286	8
PF3D7_0802100	PF3D7_0802100 | Plasmodium falciparum 3D7 | transcription factor with AP2 domain(s) (ApiAP2) | CDS | length=7734	9	12.5714	6
PF3D7_0801600	PF3D7_0801600 | Plasmodium falciparum 3D7 | conserved Plasmodium protein, unknown function | CDS | length=378	9	16.2857	9
PF3D7_0731300	PF3D7_0731300 | Plasmodium falciparum 3D7 | Plasmodium exported protein (PHISTb), unknown function (PfG174) | CDS | length=954	9	13.7143	7
PF3D7_0730100	PF3D7_0730100 | Plasmodium falciparum 3D7 | tRNA pseudouridine synthase D, putative | CDS | length=2607	9	13.1429	8
PF3D7_0725500	PF3D7_0725500 | Plasmodium falciparum 3D7 | conserved Plasmodium membrane protein, unknown function | CDS | length=1257	9	17.1429	8
PF3D7_0719800	PF3D7_0719800 | Plasmodium falciparum 3D7 | conserved Plasmodium protein, unknown function | CDS | length=1362	9	16.5714	7
PF3D7_0718700	PF3D7_0718700 | Plasmodium falciparum 3D7 | conserved Plasmodium membrane protein, unknown function | CDS | length=1374	9	16	8
PF3D7_0717200	PF3D7_0717200 | Plasmodium falciparum 3D7 | conserved Plasmodium protein, unknown function | CDS | length=1296	9	14.5714	6
PF3D7_0706700	PF3D7_0706700 | Plasmodium falciparum 3D7 | DNA mismatch repair protein, putative (MSH2-2) | CDS | length=2622	9	14.5714	8
PF3D7_0631300	PF3D7_0631300 | Plasmodium falciparum 3D7 | RESA-like protein | CDS | length=849	9	18.2857	6
PF3D7_0629700	PF3D7_0629700 | Plasmodium falciparum 3D7 | SET domain protein, putative (SET1) | CDS | length=20262	9	14.8571	6
PF3D7_0625300	PF3D7_0625300 | Plasmodium falciparum 3D7 | DNA polymerase 1, putative | CDS | length=4335	9	12.2857	6
PF3D7_0624600	PF3D7_0624600 | Plasmodium falciparum 3D7 | SNF2 helicase, putative (ISWI) | CDS | length=8160	9	10	6
PF3D7_0624100	PF3D7_0624100 | Plasmodium falciparum 3D7 | conserved Plasmodium protein, unknown function | CDS | length=819	9	17.1429	8
PF3D7_0622400	PF3D7_0622400 | Plasmodium falciparum 3D7 | conserved Apicomplexan protein, unknown function | CDS | length=387	9	12.8571	8
PF3D7_0621700	PF3D7_0621700 | Plasmodium falciparum 3D7 | conserved Plasmodium protein, unknown function | CDS | length=4851	9	14	6
PF3D7_0619800	PF3D7_0619800 | Plasmodium falciparum 3D7 | conserved Plasmodium membrane protein, unknown function | CDS | length=7593	9	14	7
PF3D7_0616900	PF3D7_0616900 | Plasmodium falciparum 3D7 | conserved Plasmodium protein, unknown function | CDS | length=3966	9	11.4286	8
PF3D7_0616400	PF3D7_0616400 | Plasmodium falciparum 3D7 | conserved Plasmodium protein, unknown function | CDS | length=5043	9	14.2857	8
PF3D7_0612400	PF3D7_0612400 | Plasmodium falciparum 3D7 | conserved Plasmodium protein, unknown function | CDS | length=711	9	19.1429	6
PF3D7_0609100	PF3D7_0609100 | Plasmodium falciparum 3D7 | Zn2 or Fe2 permease | CDS | length=1077	9	13.1429	8
PF3D7_0608900	PF3D7_0608900 | Plasmodium falciparum 3D7 | conserved Plasmodium protein, unknown function | CDS | length=2988	9	13.4286	9
PF3D7_0605800	PF3D7_0605800 | Plasmodium falciparum 3D7 | DNA repair-like protein, putative | CDS | length=6711	9	14.8571	8
PF3D7_0529900	PF3D7_0529900 | Plasmodium falciparum 3D7 | RING zinc finger protein, putative | CDS | length=855	9	14	8
PF3D7_0526200.2	PF3D7_0526200.2 | Plasmodium falciparum 3D7 | ADP-ribosylation factor GTPase-activating protein, putative | CDS | length=1518	9	16.8571	3
PF3D7_0526200.1	PF3D7_0526200.1 | Plasmodium falciparum 3D7 | ADP-ribosylation factor GTPase-activating protein, putative | CDS | length=1521	9	16.8571	3
PF3D7_0523400	PF3D7_0523400 | Plasmodium falciparum 3D7 | DnaJ protein, putative | CDS | length=1602	9	13.7143	8
PF3D7_0522900	PF3D7_0522900 | Plasmodium falciparum 3D7 | zinc finger protein, putative | CDS | length=4659	9	21.4286	7
PF3D7_0519900	PF3D7_0519900 | Plasmodium falciparum 3D7 | conserved Plasmodium protein, unknown function | CDS | length=1578	9	16	7
PF3D7_0517900	PF3D7_0517900 | Plasmodium falciparum 3D7 | zinc finger protein, putative | CDS | length=1683	9	13.4286	9
PF3D7_0509800	PF3D7_0509800 | Plasmodium falciparum 3D7 | phosphatidylinositol 4-kinase | CDS | length=4680	9	14.8571	7
PF3D7_0509700	PF3D7_0509700 | Plasmodium falciparum 3D7 | conserved Plasmodium protein, unknown function | CDS | length=1188	9	16	8
PF3D7_0509500	PF3D7_0509500 | Plasmodium falciparum 3D7 | conserved Plasmodium protein, unknown function | CDS | length=1335	9	16.5714	8
PF3D7_0508600	PF3D7_0508600 | Plasmodium falciparum 3D7 | conserved Plasmodium protein, unknown function | CDS | length=789	9	14.2857	8
PF3D7_0506000	PF3D7_0506000 | Plasmodium falciparum 3D7 | conserved Plasmodium protein, unknown function | CDS | length=741	9	12	9
PF3D7_0505400	PF3D7_0505400 | Plasmodium falciparum 3D7 | conserved Plasmodium protein, unknown function | CDS | length=2223	9	16.5714	8
PF3D7_0502700	PF3D7_0502700 | Plasmodium falciparum 3D7 | conserved Plasmodium protein, unknown function | CDS | length=1188	9	15.1429	8
PF3D7_0502600	PF3D7_0502600 | Plasmodium falciparum 3D7 | conserved Plasmodium protein, unknown function | CDS | length=2670	9	17.7143	7
PF3D7_0425200	PF3D7_0425200 | Plasmodium falciparum 3D7 | Plasmodium exported protein (hyp15), unknown function | CDS | length=693	9	10.8571	8
PF3D7_0424100	PF3D7_0424100 | Plasmodium falciparum 3D7 | reticulocyte binding protein homologue 5 (RH5) | CDS | length=1581	9	14.2857	6
PF3D7_0423100	PF3D7_0423100 | Plasmodium falciparum 3D7 | clathrin assembly protein, putative | CDS | length=441	9	10.5714	8
PF3D7_0421700	PF3D7_0421700 | Plasmodium falciparum 3D7 | conserved Plasmodium protein, unknown function | CDS | length=5811	9	15.4286	8
PF3D7_0414800	PF3D7_0414800 | Plasmodium falciparum 3D7 | conserved Plasmodium protein, unknown function | CDS | length=600	9	16.2857	7
PF3D7_0409700	PF3D7_0409700 | Plasmodium falciparum 3D7 | peptide chain release factor 2, putative | CDS | length=585	9	15.4286	9
PF3D7_0408900.2	PF3D7_0408900.2 | Plasmodium falciparum 3D7 | peptidase, M22 family, putative | CDS | length=2076	9	12.8571	9
PF3D7_0408900.1	PF3D7_0408900.1 | Plasmodium falciparum 3D7 | peptidase, M22 family, putative | CDS | length=2082	9	12.8571	9
PF3D7_0406800	PF3D7_0406800 | Plasmodium falciparum 3D7 | conserved Plasmodium protein, unknown function | CDS | length=861	9	11.7143	9
PF3D7_0405900	PF3D7_0405900 | Plasmodium falciparum 3D7 | apical sushi protein (ASP) | CDS | length=2196	9	14.8571	7
PF3D7_0405000	PF3D7_0405000 | Plasmodium falciparum 3D7 | ATP-dependent RNA helicase, putative | CDS | length=1704	9	8.85714	7
PF3D7_0404500	PF3D7_0404500 | Plasmodium falciparum 3D7 | 6-cysteine protein (P52) | CDS | length=1437	9	16	9
PF3D7_0404200	PF3D7_0404200 | Plasmodium falciparum 3D7 | conserved Plasmodium protein, unknown function | CDS | length=492	9	13.7143	7
PF3D7_0403400	PF3D7_0403400 | Plasmodium falciparum 3D7 | conserved Plasmodium protein, unknown function | CDS | length=11478	9	11.7143	4
PF3D7_0403100	PF3D7_0403100 | Plasmodium falciparum 3D7 | regulator of chromosome condensation, putative | CDS | length=1881	9	11.4286	7
PF3D7_0402600	PF3D7_0402600 | Plasmodium falciparum 3D7 | stevor | CDS | length=906	9	13.4286	8
PF3D7_0401000	PF3D7_0401000 | Plasmodium falciparum 3D7 | rifin (RIF) | CDS | length=930	9	15.4286	8
PF3D7_0400500	PF3D7_0400500 | Plasmodium falciparum 3D7 | rifin (RIF) | CDS | length=1149	9	11.1429	7
PF3D7_0324500	PF3D7_0324500 | Plasmodium falciparum 3D7 | rifin (RIF) | CDS | length=954	9	13.7143	6
PF3D7_0323800	PF3D7_0323800 | Plasmodium falciparum 3D7 | conserved Plasmodium protein, unknown function | CDS | length=2934	9	12.2857	8
PF3D7_0323200	PF3D7_0323200 | Plasmodium falciparum 3D7 | conserved Plasmodium protein, unknown function | CDS | length=1326	9	9.71429	7
PF3D7_0322800	PF3D7_0322800 | Plasmodium falciparum 3D7 | conserved Plasmodium protein, unknown function | CDS | length=546	9	20.5714	4
PF3D7_0321800	PF3D7_0321800 | Plasmodium falciparum 3D7 | conserved Plasmodium protein, unknown function | CDS | length=8121	9	8.28571	5
PF3D7_0321400	PF3D7_0321400 | Plasmodium falciparum 3D7 | protein kinase, putative | CDS | length=960	9	14.8571	9
PF3D7_0320700	PF3D7_0320700 | Plasmodium falciparum 3D7 | signal peptidase complex subunit 2, putative (SPC2) | CDS | length=540	9	14.2857	8
PF3D7_0320200	PF3D7_0320200 | Plasmodium falciparum 3D7 | CPW-WPC family protein | CDS | length=1752	9	16	6
PF3D7_0317100	PF3D7_0317100 | Plasmodium falciparum 3D7 | conserved Plasmodium protein, unknown function | CDS | length=2910	9	11.1429	2
PF3D7_0314600	PF3D7_0314600 | Plasmodium falciparum 3D7 | conserved Plasmodium protein, unknown function | CDS | length=777	9	9.42857	7
PF3D7_0314400	PF3D7_0314400 | Plasmodium falciparum 3D7 | serine/threonine protein phosphatase, putative | CDS | length=927	9	14	6
PF3D7_0312100	PF3D7_0312100 | Plasmodium falciparum 3D7 | RING zinc finger protein, putative | CDS | length=2511	9	17.1429	7
PF3D7_0311400	PF3D7_0311400 | Plasmodium falciparum 3D7 | protein kinase, putative | CDS | length=7548	9	15.1429	8
PF3D7_0310500	PF3D7_0310500 | Plasmodium falciparum 3D7 | DEAD box helicase, putative | CDS | length=6810	9	10.8571	6
PF3D7_0308700	PF3D7_0308700 | Plasmodium falciparum 3D7 | conserved Plasmodium protein, unknown function | CDS | length=1479	9	18.5714	7
PF3D7_0304700	PF3D7_0304700 | Plasmodium falciparum 3D7 | conserved Plasmodium protein, unknown function | CDS | length=1419	9	14.2857	7
PF3D7_0302800	PF3D7_0302800 | Plasmodium falciparum 3D7 | conserved Plasmodium protein, unknown function | CDS | length=1260	9	17.7143	8
PF3D7_0301100	PF3D7_0301100 | Plasmodium falciparum 3D7 | Plasmodium exported protein (hyp13), unknown function | CDS | length=771	9	15.4286	9
PF3D7_0300400	PF3D7_0300400 | Plasmodium falciparum 3D7 | stevor | CDS | length=891	9	12	9
PF3D7_0220100	PF3D7_0220100 | Plasmodium falciparum 3D7 | DnaJ protein, putative | CDS | length=2994	9	14	8
PF3D7_0219100	PF3D7_0219100 | Plasmodium falciparum 3D7 | conserved protein, unknown function | CDS | length=1281	9	15.4286	6
PF3D7_0217600	PF3D7_0217600 | Plasmodium falciparum 3D7 | conserved Plasmodium protein, unknown function | CDS | length=5133	9	13.4286	8
PF3D7_0216300	PF3D7_0216300 | Plasmodium falciparum 3D7 | conserved Plasmodium protein, unknown function | CDS | length=4146	9	8.28571	7
PF3D7_0215300	PF3D7_0215300 | Plasmodium falciparum 3D7 | acyl-CoA synthetase (ACS8) | CDS | length=2667	9	18	9
PF3D7_0215100	PF3D7_0215100 | Plasmodium falciparum 3D7 | RING zinc finger protein, putative | CDS | length=897	9	13.4286	8
PF3D7_0213600	PF3D7_0213600 | Plasmodium falciparum 3D7 | conserved Plasmodium protein, unknown function | CDS | length=7257	9	18	6
PF3D7_0211900	PF3D7_0211900 | Plasmodium falciparum 3D7 | conserved Plasmodium protein, unknown function | CDS | length=1353	9	17.7143	8
PF3D7_0207500	PF3D7_0207500 | Plasmodium falciparum 3D7 | serine repeat antigen 6 (SERA6) | CDS | length=3096	9	13.4286	8
PF3D7_0206500	PF3D7_0206500 | Plasmodium falciparum 3D7 | conserved Plasmodium protein, unknown function | CDS | length=4311	9	15.1429	8
PF3D7_0201000	PF3D7_0201000 | Plasmodium falciparum 3D7 | rifin (RIF) | CDS | length=939	9	14.2857	7
PF3D7_0100700	PF3D7_0100700 | Plasmodium falciparum 3D7 | Plasmodium exported protein, unknown function, fragment | CDS | length=204	9	16.8571	8
mal_mito_2	mal_mito_2 | Plasmodium falciparum 3D7 | cytochrome c oxidase subunit I (cox1) | CDS | length=1437	9	40	6
PF3D7_1477500	PF3D7_1477500 | Plasmodium falciparum 3D7 | Plasmodium exported protein (PHISTb), unknown function | CDS | length=1503	8	9.42857	6
PF3D7_1475100	PF3D7_1475100 | Plasmodium falciparum 3D7 | conserved Plasmodium protein, unknown function | CDS | length=4581	8	17.4286	8
PF3D7_1471400	PF3D7_1471400 | Plasmodium falciparum 3D7 | diacylglycerol kinase, putative | CDS | length=1500	8	16.8571	6
PF3D7_1470800	PF3D7_1470800 | Plasmodium falciparum 3D7 | conserved Plasmodium protein, unknown function | CDS | length=3288	8	13.1429	5
PF3D7_1470600	PF3D7_1470600 | Plasmodium falciparum 3D7 | RAP protein, putative | CDS | length=1602	8	7.42857	1
PF3D7_1469900	PF3D7_1469900 | Plasmodium falciparum 3D7 | conserved Plasmodium protein, unknown function | CDS | length=1197	8	18	6
PF3D7_1469600	PF3D7_1469600 | Plasmodium falciparum 3D7 | biotin carboxylase subunit of acetyl CoA carboxylase, putative (ACC1) | CDS | length=10104	8	12.2857	8
PF3D7_1467900	PF3D7_1467900 | Plasmodium falciparum 3D7 | rab GTPase activator, putative | CDS | length=4971	8	12.5714	7
PF3D7_1467200	PF3D7_1467200 | Plasmodium falciparum 3D7 | conserved Plasmodium protein, unknown function | CDS | length=1740	8	15.4286	8
PF3D7_1466900	PF3D7_1466900 | Plasmodium falciparum 3D7 | rhoptry protein, putative | CDS | length=4251	8	14	7
PF3D7_1465300	PF3D7_1465300 | Plasmodium falciparum 3D7 | tRNA 3???-trailer sequence RNase, putative | CDS | length=2577	8	11.1429	8
PF3D7_1463800	PF3D7_1463800 | Plasmodium falciparum 3D7 | mitochondrial ribosomal protein S6-2 precursor, putative | CDS | length=363	8	17.1429	6
PF3D7_1462400	PF3D7_1462400 | Plasmodium falciparum 3D7 | conserved Plasmodium protein, unknown function | CDS | length=9969	8	6	8
PF3D7_1462100	PF3D7_1462100 | Plasmodium falciparum 3D7 | conserved Plasmodium protein, unknown function | CDS | length=4005	8	10.5714	8
PF3D7_1460900.2	PF3D7_1460900.2 | Plasmodium falciparum 3D7 | apicoplast ribosomal protein S10 precursor, putative | CDS | length=825	8	10	7
PF3D7_1460900.1	PF3D7_1460900.1 | Plasmodium falciparum 3D7 | apicoplast ribosomal protein S10 precursor, putative | CDS | length=807	8	10	7
PF3D7_1459700	PF3D7_1459700 | Plasmodium falciparum 3D7 | pyridoxal 5'-phosphate synthase, putative | CDS | length=864	8	14.2857	7
PF3D7_1459400	PF3D7_1459400 | Plasmodium falciparum 3D7 | conserved Plasmodium protein, unknown function | CDS | length=1023	8	11.1429	7
PF3D7_1458900	PF3D7_1458900 | Plasmodium falciparum 3D7 | conserved protein, unknown function | CDS | length=693	8	14.2857	5
PF3D7_1458700	PF3D7_1458700 | Plasmodium falciparum 3D7 | conserved Plasmodium protein, unknown function | CDS | length=1062	8	12	7
PF3D7_1458600	PF3D7_1458600 | Plasmodium falciparum 3D7 | conserved Plasmodium protein, unknown function | CDS | length=3492	8	12.2857	7
PF3D7_1457900	PF3D7_1457900 | Plasmodium falciparum 3D7 | conserved Plasmodium protein, unknown function | CDS | length=10368	8	13.4286	7
PF3D7_1455500	PF3D7_1455500 | Plasmodium falciparum 3D7 | gamma-adaptin, putative | CDS | length=3246	8	13.4286	8
PF3D7_1442000	PF3D7_1442000 | Plasmodium falciparum 3D7 | ADP-ribosylation factor, putative | CDS | length=552	8	14.5714	6
PF3D7_1441600	PF3D7_1441600 | Plasmodium falciparum 3D7 | acid cluster protein 33 homologue, putative | CDS | length=1710	8	13.1429	8
PF3D7_1437600	PF3D7_1437600 | Plasmodium falciparum 3D7 | conserved Plasmodium protein, unknown function | CDS | length=1761	8	13.4286	7
PF3D7_1437100	PF3D7_1437100 | Plasmodium falciparum 3D7 | conserved Plasmodium protein, unknown function | CDS | length=477	8	12.8571	7
PF3D7_1436400	PF3D7_1436400 | Plasmodium falciparum 3D7 | conserved Plasmodium protein, unknown function | CDS | length=3795	8	12.5714	5
PF3D7_1436100	PF3D7_1436100 | Plasmodium falciparum 3D7 | conserved Plasmodium membrane protein, unknown function | CDS | length=5850	8	17.4286	6
PF3D7_1435800	PF3D7_1435800 | Plasmodium falciparum 3D7 | GTPase, putative | CDS | length=1515	8	17.4286	7
PF3D7_1435400	PF3D7_1435400 | Plasmodium falciparum 3D7 | conserved protein, unknown function | CDS | length=573	8	17.1429	7
PF3D7_1434500	PF3D7_1434500 | Plasmodium falciparum 3D7 | dynein-related AAA-type ATPase, putative | CDS | length=24318	8	12.8571	7
PF3D7_1433800	PF3D7_1433800 | Plasmodium falciparum 3D7 | conserved Plasmodium protein, unknown function | CDS | length=8067	8	16.2857	8
PF3D7_1432700	PF3D7_1432700 | Plasmodium falciparum 3D7 | protein-L-isoaspartate O-methyltransferase beta-aspartate methyltransferase, putative | CDS | length=675	8	14.2857	7
PF3D7_1431800	PF3D7_1431800 | Plasmodium falciparum 3D7 | apyrase, putative | CDS | length=2625	8	20.2857	8
PF3D7_1431400	PF3D7_1431400 | Plasmodium falciparum 3D7 | conserved Plasmodium protein, unknown function | CDS | length=2973	8	12.8571	6
PF3D7_1430100	PF3D7_1430100 | Plasmodium falciparum 3D7 | phosphotyrosyl phosphatase activator, putative | CDS | length=960	8	13.7143	8
PF3D7_1428900	PF3D7_1428900 | Plasmodium falciparum 3D7 | conserved Plasmodium protein, unknown function | CDS | length=4338	8	16.2857	6
PF3D7_1422200	PF3D7_1422200 | Plasmodium falciparum 3D7 | conserved Plasmodium protein, unknown function | CDS | length=936	8	13.1429	7
PF3D7_1422000	PF3D7_1422000 | Plasmodium falciparum 3D7 | conserved Plasmodium protein, unknown function | CDS | length=282	8	10.2857	6
PF3D7_1420400	PF3D7_1420400 | Plasmodium falciparum 3D7 | glycyl-tRNA synthetase,glycine--tRNA ligase (GlyRS) | CDS | length=2670	8	14	7
PF3D7_1417000	PF3D7_1417000 | Plasmodium falciparum 3D7 | conserved Plasmodium protein, unknown function | CDS | length=1149	8	14.8571	6
PF3D7_1415500	PF3D7_1415500 | Plasmodium falciparum 3D7 | conserved Plasmodium membrane protein, unknown function | CDS | length=3447	8	14	6
PF3D7_1411300	PF3D7_1411300 | Plasmodium falciparum 3D7 | conserved Plasmodium protein, unknown function | CDS | length=1707	8	14	5
PF3D7_1410300	PF3D7_1410300 | Plasmodium falciparum 3D7 | conserved Plasmodium protein, unknown function | CDS | length=13218	8	14.5714	7
PF3D7_1409900	PF3D7_1409900 | Plasmodium falciparum 3D7 | cytidine diphosphate-diacylglycerol synthase (CDS) | CDS | length=2004	8	13.4286	6
PF3D7_1408400	PF3D7_1408400 | Plasmodium falciparum 3D7 | DNA-repair helicase, putative | CDS | length=3483	8	12.8571	7
PF3D7_1406100	PF3D7_1406100 | Plasmodium falciparum 3D7 | conserved Plasmodium protein, unknown function | CDS | length=4086	8	11.7143	7
PF3D7_1401700	PF3D7_1401700 | Plasmodium falciparum 3D7 | Plasmodium exported protein, unknown function | CDS | length=813	8	14.2857	7
PF3D7_1400300	PF3D7_1400300 | Plasmodium falciparum 3D7 | rifin (RIF) | CDS | length=1029	8	15.1429	7
PF3D7_1373300	PF3D7_1373300 | Plasmodium falciparum 3D7 | rifin (RIF) | CDS | length=1065	8	14.2857	7
PF3D7_1367200	PF3D7_1367200 | Plasmodium falciparum 3D7 | conserved Plasmodium protein, unknown function | CDS | length=1104	8	14	5
PF3D7_1366100	PF3D7_1366100 | Plasmodium falciparum 3D7 | conserved Plasmodium protein, unknown function | CDS | length=384	8	11.4286	6
PF3D7_1365100	PF3D7_1365100 | Plasmodium falciparum 3D7 | mitochondrial ribosomal protein S17 precursor, putative | CDS | length=348	8	14.5714	6
PF3D7_1362800	PF3D7_1362800 | Plasmodium falciparum 3D7 | conserved Plasmodium protein, unknown function | CDS | length=6552	8	15.7143	6
PF3D7_1361200	PF3D7_1361200 | Plasmodium falciparum 3D7 | conserved Plasmodium protein, unknown function | CDS | length=5379	8	8.85714	6
PF3D7_1360400	PF3D7_1360400 | Plasmodium falciparum 3D7 | conserved Plasmodium protein, unknown function | CDS | length=942	8	11.1429	7
PF3D7_1360000	PF3D7_1360000 | Plasmodium falciparum 3D7 | conserved Plasmodium protein, unknown function | CDS | length=534	8	12.5714	8
PF3D7_1359900	PF3D7_1359900 | Plasmodium falciparum 3D7 | conserved Plasmodium membrane protein, unknown function | CDS | length=6381	8	10.5714	7
PF3D7_1355300	PF3D7_1355300 | Plasmodium falciparum 3D7 | histone-lysine N-methyltransferase, putative (SET6) | CDS | length=1530	8	8.85714	6
PF3D7_1354700	PF3D7_1354700 | Plasmodium falciparum 3D7 | conserved Plasmodium protein, unknown function | CDS | length=1224	8	15.1429	8
PF3D7_1354000	PF3D7_1354000 | Plasmodium falciparum 3D7 | conserved Plasmodium protein, unknown function | CDS | length=1788	8	13.1429	7
PF3D7_1353900	PF3D7_1353900 | Plasmodium falciparum 3D7 | proteasome subunit, putative | CDS | length=726	8	12.2857	6
PF3D7_1353400	PF3D7_1353400 | Plasmodium falciparum 3D7 | Ran-binding protein, putative | CDS | length=3495	8	10.2857	7
PF3D7_1352700	PF3D7_1352700 | Plasmodium falciparum 3D7 | P-loop containing nucleoside triphosphate hydrolase, putative | CDS | length=7602	8	13.4286	7
PF3D7_1352200	PF3D7_1352200 | Plasmodium falciparum 3D7 | conserved Plasmodium protein, unknown function | CDS | length=1395	8	12.2857	7
PF3D7_1350000	PF3D7_1350000 | Plasmodium falciparum 3D7 | conserved Plasmodium protein, unknown function | CDS | length=804	8	11.7143	8
PF3D7_1349100	PF3D7_1349100 | Plasmodium falciparum 3D7 | nucleoside diphosphate hydrolase, putative | CDS | length=591	8	16.8571	6
PF3D7_1347600	PF3D7_1347600 | Plasmodium falciparum 3D7 | conserved Plasmodium protein, unknown function | CDS | length=834	8	16.8571	7
PF3D7_1346400	PF3D7_1346400 | Plasmodium falciparum 3D7 | conserved Plasmodium protein, unknown function | CDS | length=17967	8	13.7143	8
PF3D7_1345300	PF3D7_1345300 | Plasmodium falciparum 3D7 | conserved Plasmodium protein, unknown function | CDS | length=255	8	9.42857	6
PF3D7_1344600	PF3D7_1344600 | Plasmodium falciparum 3D7 | lipoyl synthase (LipA) | CDS | length=1248	8	15.1429	8
PF3D7_1342800	PF3D7_1342800 | Plasmodium falciparum 3D7 | phosphoenolpyruvate carboxykinase (PEPCK) | CDS | length=1752	8	12.8571	8
PF3D7_1339500	PF3D7_1339500 | Plasmodium falciparum 3D7 | mitochondrial ribosomal protein L49 precursor, putative | CDS | length=336	8	14.8571	5
PF3D7_1338900	PF3D7_1338900 | Plasmodium falciparum 3D7 | serine/threonine protein kinase, putative | CDS | length=2796	8	11.7143	7
PF3D7_1336600	PF3D7_1336600 | Plasmodium falciparum 3D7 | conserved Plasmodium protein, unknown function | CDS | length=276	8	13.7143	6
PF3D7_1336100	PF3D7_1336100 | Plasmodium falciparum 3D7 | conserved Plasmodium protein, unknown function | CDS | length=468	8	13.1429	8
PF3D7_1335600	PF3D7_1335600 | Plasmodium falciparum 3D7 | conserved Plasmodium protein, unknown function | CDS | length=1236	8	11.1429	8
PF3D7_1335400	PF3D7_1335400 | Plasmodium falciparum 3D7 | reticulocyte binding protein 2 homologue a (RH2a) | CDS | length=9393	8	17.1429	8
PF3D7_1335300	PF3D7_1335300 | Plasmodium falciparum 3D7 | reticulocyte binding protein 2 homologue b (RH2b) | CDS | length=9765	8	16.5714	8
PF3D7_1331100	PF3D7_1331100 | Plasmodium falciparum 3D7 | DEAD box helicase, putative | CDS | length=3735	8	11.4286	5
PF3D7_1330200	PF3D7_1330200 | Plasmodium falciparum 3D7 | conserved Plasmodium protein, unknown function | CDS | length=681	8	20.8571	7
PF3D7_1329600	PF3D7_1329600 | Plasmodium falciparum 3D7 | conserved Plasmodium protein, unknown function | CDS | length=906	8	11.1429	6
PF3D7_1329200	PF3D7_1329200 | Plasmodium falciparum 3D7 | conserved Plasmodium protein, unknown function | CDS | length=813	8	17.7143	6
PF3D7_1329000	PF3D7_1329000 | Plasmodium falciparum 3D7 | DNA-directed RNA polymerase 3 largest subunit | CDS | length=7071	8	13.4286	5
PF3D7_1328500	PF3D7_1328500 | Plasmodium falciparum 3D7 | alpha/beta-hydrolase, putative | CDS | length=3015	8	14.8571	7
PF3D7_1324100	PF3D7_1324100 | Plasmodium falciparum 3D7 | conserved Plasmodium membrane protein, unknown function | CDS | length=1542	8	14.2857	8
PF3D7_1323000	PF3D7_1323000 | Plasmodium falciparum 3D7 | beta-hydroxyacyl-ACP dehydratase (FabZ) | CDS | length=693	8	18.5714	8
PF3D7_1319500	PF3D7_1319500 | Plasmodium falciparum 3D7 | conserved Plasmodium protein, unknown function | CDS | length=225	8	12.8571	6
PF3D7_1319400	PF3D7_1319400 | Plasmodium falciparum 3D7 | conserved Plasmodium protein, unknown function | CDS | length=3213	8	13.1429	7
PF3D7_1318800	PF3D7_1318800 | Plasmodium falciparum 3D7 | secretory complex protein 63 (SEC63) | CDS | length=1956	8	12.8571	8
PF3D7_1318400	PF3D7_1318400 | Plasmodium falciparum 3D7 | chromosome segregation protein, putative | CDS | length=3657	8	13.4286	5
PF3D7_1315800	PF3D7_1315800 | Plasmodium falciparum 3D7 | Myb1-related transcription factor (MYB1) | CDS | length=1245	8	15.1429	6
PF3D7_1314800	PF3D7_1314800 | Plasmodium falciparum 3D7 | ubiquitin-like protein, putative | CDS | length=534	8	19.1429	4
PF3D7_1314600	PF3D7_1314600 | Plasmodium falciparum 3D7 | lipoate protein ligase a type 1 (LplA1) | CDS | length=1227	8	14.8571	6
PF3D7_1314100	PF3D7_1314100 | Plasmodium falciparum 3D7 | conserved Plasmodium protein, unknown function | CDS | length=2259	8	14.8571	6
PF3D7_1312500	PF3D7_1312500 | Plasmodium falciparum 3D7 | conserved Plasmodium protein, unknown function | CDS | length=198	8	13.1429	7
PF3D7_1312300	PF3D7_1312300 | Plasmodium falciparum 3D7 | mitochondrial ribosomal protein S35 precursor, putative | CDS | length=843	8	16	8
PF3D7_1310900	PF3D7_1310900 | Plasmodium falciparum 3D7 | mitochondrial ribosomal protein S15 precursor, putative | CDS | length=912	8	13.7143	5
PF3D7_1306800	PF3D7_1306800 | Plasmodium falciparum 3D7 | RED-like protein, putative | CDS | length=1203	8	11.1429	5
PF3D7_1304300	PF3D7_1304300 | Plasmodium falciparum 3D7 | conserved Plasmodium protein, unknown function | CDS | length=642	8	16	7
PF3D7_1303200.2	PF3D7_1303200.2 | Plasmodium falciparum 3D7 | SNARE protein, putative | CDS | length=519	8	12.8571	7
PF3D7_1303200.1	PF3D7_1303200.1 | Plasmodium falciparum 3D7 | SNARE protein, putative (VAMP8) | CDS | length=627	8	12.8571	7
PF3D7_1300300	PF3D7_1300300 | Plasmodium falciparum 3D7 | erythrocyte membrane protein 1, PfEMP1 (VAR) | CDS | length=10041	8	14	6
PF3D7_1254300	PF3D7_1254300 | Plasmodium falciparum 3D7 | stevor (stevor) | CDS | length=909	8	11.7143	7
PF3D7_1253000	PF3D7_1253000 | Plasmodium falciparum 3D7 | gametocyte erythrocyte cytosolic protein (GECO) | CDS | length=1410	8	13.7143	8
PF3D7_1251700	PF3D7_1251700 | Plasmodium falciparum 3D7 | tryptophanyl-tRNA synthetase, putative | CDS | length=1680	8	12.8571	7
PF3D7_1251600	PF3D7_1251600 | Plasmodium falciparum 3D7 | conserved Plasmodium protein, unknown function | CDS | length=2139	8	11.7143	5
PF3D7_1250800	PF3D7_1250800 | Plasmodium falciparum 3D7 | DNA repair protein rhp16, putative | CDS | length=4944	8	14	6
PF3D7_1249600	PF3D7_1249600 | Plasmodium falciparum 3D7 | leucine-rich repeat protein (LRR12) | CDS | length=2547	8	11.1429	4
PF3D7_1249000	PF3D7_1249000 | Plasmodium falciparum 3D7 | conserved Plasmodium membrane protein, unknown function | CDS | length=2019	8	11.7143	5
PF3D7_1246000	PF3D7_1246000 | Plasmodium falciparum 3D7 | conserved Plasmodium protein, unknown function | CDS | length=1452	8	17.7143	5
PF3D7_1243800	PF3D7_1243800 | Plasmodium falciparum 3D7 | microtubule associated katanin, putative | CDS | length=1113	8	16	6
PF3D7_1242600	PF3D7_1242600 | Plasmodium falciparum 3D7 | protein geranylgeranyltransferase type II, alpha subunit, putative | CDS | length=1566	8	9.42857	6
PF3D7_1237300	PF3D7_1237300 | Plasmodium falciparum 3D7 | conserved Plasmodium protein, unknown function | CDS | length=924	8	12.8571	6
PF3D7_1236300	PF3D7_1236300 | Plasmodium falciparum 3D7 | conserved Plasmodium protein, unknown function | CDS | length=1278	8	11.1429	7
PF3D7_1236200	PF3D7_1236200 | Plasmodium falciparum 3D7 | conserved Plasmodium protein, unknown function | CDS | length=4317	8	15.1429	7
PF3D7_1235800	PF3D7_1235800 | Plasmodium falciparum 3D7 | conserved Plasmodium protein, unknown function | CDS | length=6045	8	15.4286	7
PF3D7_1235400	PF3D7_1235400 | Plasmodium falciparum 3D7 | tetQ family GTPase, putative | CDS | length=3486	8	12.8571	7
PF3D7_1233300	PF3D7_1233300 | Plasmodium falciparum 3D7 | pentatricopeptide repeat protein, putative | CDS | length=4242	8	14	6
PF3D7_1231200	PF3D7_1231200 | Plasmodium falciparum 3D7 | conserved Plasmodium protein, unknown function | CDS | length=1152	8	12.2857	8
PF3D7_1230900	PF3D7_1230900 | Plasmodium falciparum 3D7 | atypical protein kinase, RIO family, putative | CDS | length=2814	8	10	8
PF3D7_1230700	PF3D7_1230700 | Plasmodium falciparum 3D7 | protein transport protein Sec13, putative | CDS | length=2469	8	12.5714	5
PF3D7_1228800	PF3D7_1228800 | Plasmodium falciparum 3D7 | conserved Plasmodium protein, unknown function | CDS | length=9630	8	15.7143	7
PF3D7_1227100	PF3D7_1227100 | Plasmodium falciparum 3D7 | DNA helicase 60 (DH60) | CDS | length=2229	8	16.5714	8
PF3D7_1225100	PF3D7_1225100 | Plasmodium falciparum 3D7 | isoleucyl-tRNA synthetase, putative | CDS | length=5091	8	14	4
PF3D7_1221600	PF3D7_1221600 | Plasmodium falciparum 3D7 | conserved Plasmodium protein, unknown function | CDS | length=1377	8	12.2857	8
PF3D7_1220500	PF3D7_1220500 | Plasmodium falciparum 3D7 | ribosome biogenesis protein TSR3, putative (TSR3) | CDS | length=957	8	12	6
PF3D7_1220300	PF3D7_1220300 | Plasmodium falciparum 3D7 | Cell cycle associated protein, putative | CDS | length=8118	8	13.4286	8
PF3D7_1212800	PF3D7_1212800 | Plasmodium falciparum 3D7 | iron-sulfur subunit of succinate dehydrogenase | CDS | length=966	8	13.1429	8
PF3D7_1211500	PF3D7_1211500 | Plasmodium falciparum 3D7 | mitochondrial ribosomal protein S18 precursor, putative | CDS | length=1164	8	14	6
PF3D7_1210000	PF3D7_1210000 | Plasmodium falciparum 3D7 | mitochondrial ribosomal protein L1-2 precursor, putative | CDS | length=1020	8	17.1429	7
PF3D7_1209500.2	PF3D7_1209500.2 | Plasmodium falciparum 3D7 | cGMP-specific phosphodiesterase (PDEalphaB) | CDS | length=2679	8	12	7
PF3D7_1209500.1	PF3D7_1209500.1 | Plasmodium falciparum 3D7 | cGMP-specific phosphodiesterase (PDE1) | CDS | length=2865	8	12	7
PF3D7_1206900	PF3D7_1206900 | Plasmodium falciparum 3D7 | conserved Plasmodium protein, unknown function | CDS | length=1974	8	17.4286	8
PF3D7_1203400	PF3D7_1203400 | Plasmodium falciparum 3D7 | transporter, putative | CDS | length=3753	8	14	7
PF3D7_1200900	PF3D7_1200900 | Plasmodium falciparum 3D7 | Plasmodium exported protein (PHISTc), unknown function | CDS | length=1152	8	14.5714	6
PF3D7_1150000	PF3D7_1150000 | Plasmodium falciparum 3D7 | rifin (RIF) | CDS | length=1110	8	11.4286	6
PF3D7_1148800	PF3D7_1148800 | Plasmodium falciparum 3D7 | Plasmodium exported protein (hyp11), unknown function | CDS | length=1119	8	14.5714	7
PF3D7_1139700	PF3D7_1139700 | Plasmodium falciparum 3D7 | adrenodoxin reductase, putative | CDS | length=1518	8	17.4286	7
PF3D7_1138400	PF3D7_1138400 | Plasmodium falciparum 3D7 | guanylyl cyclase (GCalpha) | CDS | length=12681	8	16.8571	8
PF3D7_1137600	PF3D7_1137600 | Plasmodium falciparum 3D7 | conserved Plasmodium protein, unknown function | CDS | length=1971	8	14.8571	6
PF3D7_1136200	PF3D7_1136200 | Plasmodium falciparum 3D7 | conserved Plasmodium protein, unknown function | CDS | length=2040	8	14.5714	7
PF3D7_1135600	PF3D7_1135600 | Plasmodium falciparum 3D7 | conserved Plasmodium protein, unknown function | CDS | length=5457	8	15.7143	8
PF3D7_1135500	PF3D7_1135500 | Plasmodium falciparum 3D7 | conserved Plasmodium protein, unknown function | CDS | length=1080	8	14.2857	8
PF3D7_1132600	PF3D7_1132600 | Plasmodium falciparum 3D7 | pre-mRNA splicing factor, putative | CDS | length=1161	8	12	6
PF3D7_1130500	PF3D7_1130500 | Plasmodium falciparum 3D7 | conserved Plasmodium protein, unknown function | CDS | length=2958	8	13.7143	8
PF3D7_1125300	PF3D7_1125300 | Plasmodium falciparum 3D7 | DNA-dependent RNA polymerase | CDS | length=4596	8	16.8571	5
PF3D7_1124200	PF3D7_1124200 | Plasmodium falciparum 3D7 | conserved Plasmodium protein, unknown function | CDS | length=1260	8	10	8
PF3D7_1119900	PF3D7_1119900 | Plasmodium falciparum 3D7 | conserved Plasmodium protein, unknown function | CDS | length=5250	8	14.2857	6
PF3D7_1119300	PF3D7_1119300 | Plasmodium falciparum 3D7 | U2 snRNP auxiliary factor, small subunit, putative | CDS | length=885	8	13.4286	6
PF3D7_1117000	PF3D7_1117000 | Plasmodium falciparum 3D7 | conserved Plasmodium membrane protein, unknown function | CDS | length=3852	8	14.5714	7
PF3D7_1116600	PF3D7_1116600 | Plasmodium falciparum 3D7 | oligosaccharyl transferase STT3 subunit, putative | CDS | length=2571	8	14	7
PF3D7_1114600	PF3D7_1114600 | Plasmodium falciparum 3D7 | conserved Plasmodium protein, unknown function | CDS | length=1008	8	14.2857	4
PF3D7_1114500	PF3D7_1114500 | Plasmodium falciparum 3D7 | conserved Plasmodium protein, unknown function | CDS | length=1287	8	17.1429	7
PF3D7_1113500	PF3D7_1113500 | Plasmodium falciparum 3D7 | GTP binding protein, putative | CDS | length=2097	8	17.7143	7
PF3D7_1111600	PF3D7_1111600 | Plasmodium falciparum 3D7 | endonuclease/exonuclease/phosphatase family protein, putative | CDS | length=2235	8	14.8571	6
PF3D7_1111500	PF3D7_1111500 | Plasmodium falciparum 3D7 | acylphosphatase, putative | CDS | length=390	8	10.2857	7
PF3D7_1110600	PF3D7_1110600 | Plasmodium falciparum 3D7 | mitochondrial ribosomal protein L11 precursor, putative | CDS | length=537	8	12.8571	7
PF3D7_1107600	PF3D7_1107600 | Plasmodium falciparum 3D7 | conserved Plasmodium protein, unknown function | CDS | length=3438	8	14.8571	7
PF3D7_1105500	PF3D7_1105500 | Plasmodium falciparum 3D7 | centrin-4 (CEN4) | CDS | length=516	8	15.7143	7
PF3D7_1101500	PF3D7_1101500 | Plasmodium falciparum 3D7 | Plasmodium exported protein (hyp5), unknown function | CDS | length=927	8	10.2857	7
PF3D7_1101300	PF3D7_1101300 | Plasmodium falciparum 3D7 | rifin (RIF) | CDS | length=993	8	11.1429	7
PF3D7_1041000	PF3D7_1041000 | Plasmodium falciparum 3D7 | rifin (RIF) | CDS | length=1113	8	12	6
PF3D7_1040300	PF3D7_1040300 | Plasmodium falciparum 3D7 | rifin (RIF) | CDS | length=1137	8	12	6
PF3D7_1039900	PF3D7_1039900 | Plasmodium falciparum 3D7 | Plasmodium exported protein (hyp5), unknown function | CDS | length=927	8	10.2857	7
PF3D7_1037900	PF3D7_1037900 | Plasmodium falciparum 3D7 | conserved Plasmodium protein, unknown function | CDS | length=549	8	12.2857	8
PF3D7_1037400	PF3D7_1037400 | Plasmodium falciparum 3D7 | conserved Plasmodium protein, unknown function | CDS | length=3591	8	12.5714	5
PF3D7_1036500	PF3D7_1036500 | Plasmodium falciparum 3D7 | probable protein, unknown function | CDS | length=1668	8	18.5714	7
PF3D7_1034100	PF3D7_1034100 | Plasmodium falciparum 3D7 | conserved Plasmodium protein, unknown function | CDS | length=423	8	14.5714	7
PF3D7_1034000	PF3D7_1034000 | Plasmodium falciparum 3D7 | Sec1 family protein, putative | CDS | length=1992	8	10.5714	6
PF3D7_1033000	PF3D7_1033000 | Plasmodium falciparum 3D7 | conserved Plasmodium protein, unknown function | CDS | length=1686	8	13.7143	8
PF3D7_1032600	PF3D7_1032600 | Plasmodium falciparum 3D7 | conserved protein, unknown function | CDS | length=1053	8	16.5714	4
PF3D7_1032000	PF3D7_1032000 | Plasmodium falciparum 3D7 | mitochondrial preribosomal assembly protein rimM precursor, putative | CDS | length=2211	8	12.2857	7
PF3D7_1031900	PF3D7_1031900 | Plasmodium falciparum 3D7 | conserved Plasmodium protein, unknown function | CDS | length=1803	8	14.8571	5
PF3D7_1031800	PF3D7_1031800 | Plasmodium falciparum 3D7 | conserved Plasmodium protein, unknown function | CDS | length=1278	8	14.2857	6
PF3D7_1031500	PF3D7_1031500 | Plasmodium falciparum 3D7 | DEAD/DEAH box helicase, putative | CDS | length=2754	8	14	6
PF3D7_1031400.2	PF3D7_1031400.2 | Plasmodium falciparum 3D7 | OTU-like cysteine protease, putative | CDS | length=2838	8	16.8571	7
PF3D7_1031400.1	PF3D7_1031400.1 | Plasmodium falciparum 3D7 | OTU-like cysteine protease, putative | CDS | length=2817	8	16.8571	7
PF3D7_1030700	PF3D7_1030700 | Plasmodium falciparum 3D7 | RNA methyltransferase, putative | CDS | length=774	8	12.2857	7
PF3D7_1029400	PF3D7_1029400 | Plasmodium falciparum 3D7 | conserved Plasmodium protein, unknown function | CDS | length=1506	8	16.2857	7
PF3D7_1029300	PF3D7_1029300 | Plasmodium falciparum 3D7 | conserved Plasmodium protein, unknown function | CDS | length=2208	8	14.2857	6
PF3D7_1024700	PF3D7_1024700 | Plasmodium falciparum 3D7 | conserved Plasmodium protein, unknown function | CDS | length=1491	8	15.1429	8
PF3D7_1024600	PF3D7_1024600 | Plasmodium falciparum 3D7 | conserved Plasmodium protein, unknown function | CDS | length=1302	8	13.4286	6
PF3D7_1024100	PF3D7_1024100 | Plasmodium falciparum 3D7 | conserved Plasmodium protein, unknown function | CDS | length=3315	8	16.5714	7
PF3D7_1023600	PF3D7_1023600 | Plasmodium falciparum 3D7 | conserved Plasmodium protein, unknown function | CDS | length=1539	8	16.8571	7
PF3D7_1022800	PF3D7_1022800 | Plasmodium falciparum 3D7 | 4-hydroxy-3-methylbut-2-en-1-yl diphosphate synthase (GcpE) | CDS | length=2475	8	15.4286	8
PF3D7_1019100	PF3D7_1019100 | Plasmodium falciparum 3D7 | conserved Plasmodium protein, unknown function | CDS | length=5787	8	14	8
PF3D7_1016000	PF3D7_1016000 | Plasmodium falciparum 3D7 | conserved Plasmodium protein, unknown function | CDS | length=1362	8	16	6
PF3D7_1015500	PF3D7_1015500 | Plasmodium falciparum 3D7 | conserved Plasmodium protein, unknown function | CDS | length=1848	8	17.7143	5
PF3D7_1013000	PF3D7_1013000 | Plasmodium falciparum 3D7 | conserved Plasmodium protein, unknown function | CDS | length=1563	8	11.4286	8
PF3D7_1012100	PF3D7_1012100 | Plasmodium falciparum 3D7 | conserved Plasmodium protein, unknown function | CDS | length=1164	8	15.1429	6
PF3D7_1011900	PF3D7_1011900 | Plasmodium falciparum 3D7 | heme oxygenase (HO) | CDS | length=918	8	12.5714	6
PF3D7_1010400	PF3D7_1010400 | Plasmodium falciparum 3D7 | conserved Plasmodium protein, unknown function | CDS | length=1095	8	14.5714	6
PF3D7_1009300	PF3D7_1009300 | Plasmodium falciparum 3D7 | conserved Plasmodium protein, unknown function | CDS | length=1803	8	17.4286	4
PF3D7_1005600	PF3D7_1005600 | Plasmodium falciparum 3D7 | DnaJ protein, putative | CDS | length=2391	8	15.4286	7
PF3D7_1004700	PF3D7_1004700 | Plasmodium falciparum 3D7 | conserved Plasmodium protein, unknown function | CDS | length=804	8	16.5714	7
PF3D7_1002600	PF3D7_1002600 | Plasmodium falciparum 3D7 | conserved Plasmodium protein, unknown function | CDS | length=1662	8	14.2857	8
PF3D7_0937800	PF3D7_0937800 | Plasmodium falciparum 3D7 | erythrocyte membrane protein 1, PfEMP1 (VAR) | CDS | length=6795	8	17.7143	6
PF3D7_0937400	PF3D7_0937400 | Plasmodium falciparum 3D7 | rifin (RIF) | CDS | length=1080	8	14.5714	7
PF3D7_0937100	PF3D7_0937100 | Plasmodium falciparum 3D7 | Plasmodium exported protein, unknown function | CDS | length=777	8	15.4286	7
PF3D7_0936100	PF3D7_0936100 | Plasmodium falciparum 3D7 | early transcribed membrane protein | CDS | length=540	8	14.5714	7
PF3D7_0935100	PF3D7_0935100 | Plasmodium falciparum 3D7 | conserved protein, unknown function | CDS | length=219	8	11.1429	6
PF3D7_0932600	PF3D7_0932600 | Plasmodium falciparum 3D7 | mitochondrial ribosomal protein S6 precursor, putative | CDS | length=639	8	20.2857	8
PF3D7_0930600	PF3D7_0930600 | Plasmodium falciparum 3D7 | peptidyl-prolyl cis-trans isomerase (CYP72) | CDS | length=1830	8	12	7
PF3D7_0930100	PF3D7_0930100 | Plasmodium falciparum 3D7 | conserved Plasmodium protein, unknown function | CDS | length=3453	8	13.7143	5
PF3D7_0929800	PF3D7_0929800 | Plasmodium falciparum 3D7 | conserved Plasmodium protein, unknown function | CDS | length=297	8	10.8571	7
PF3D7_0929300	PF3D7_0929300 | Plasmodium falciparum 3D7 | conserved Plasmodium protein, unknown function | CDS | length=2145	8	13.4286	7
PF3D7_0929100	PF3D7_0929100 | Plasmodium falciparum 3D7 | conserved Plasmodium protein, unknown function | CDS | length=1026	8	12.5714	7
PF3D7_0928200	PF3D7_0928200 | Plasmodium falciparum 3D7 | conserved Plasmodium protein, unknown function | CDS | length=2055	8	12.2857	7
PF3D7_0926800	PF3D7_0926800 | Plasmodium falciparum 3D7 | conserved Plasmodium protein, unknown function | CDS | length=3678	8	14.8571	8
PF3D7_0925600	PF3D7_0925600 | Plasmodium falciparum 3D7 | zinc binding protein (Yippee), putative | CDS | length=387	8	8.28571	6
PF3D7_0925000	PF3D7_0925000 | Plasmodium falciparum 3D7 | conserved Plasmodium protein, unknown function | CDS | length=663	8	13.7143	6
PF3D7_0924300	PF3D7_0924300 | Plasmodium falciparum 3D7 | thiamine pyrophosphokinase (TPK) | CDS | length=1203	8	17.1429	8
PF3D7_0921800	PF3D7_0921800 | Plasmodium falciparum 3D7 | nucleolar preribosomal assembly protein, putative | CDS | length=987	8	14.8571	5
PF3D7_0920700	PF3D7_0920700 | Plasmodium falciparum 3D7 | conserved Plasmodium protein, unknown function | CDS | length=1782	8	12.5714	8
PF3D7_0918200	PF3D7_0918200 | Plasmodium falciparum 3D7 | organelle ribosomal protein L3 precursor, putative | CDS | length=954	8	15.4286	6
PF3D7_0914200	PF3D7_0914200 | Plasmodium falciparum 3D7 | phospholipid or glycerol acyltransferase, putative | CDS | length=1257	8	15.7143	7
PF3D7_0912700	PF3D7_0912700 | Plasmodium falciparum 3D7 | conserved Plasmodium protein, unknown function | CDS | length=258	8	15.4286	7
PF3D7_0911200	PF3D7_0911200 | Plasmodium falciparum 3D7 | conserved Plasmodium protein, unknown function | CDS | length=594	8	19.4286	6
PF3D7_0911000	PF3D7_0911000 | Plasmodium falciparum 3D7 | phosphatidylinositol N-acetylglucosaminyltransferase, putative | CDS | length=879	8	16	8
PF3D7_0910500	PF3D7_0910500 | Plasmodium falciparum 3D7 | DNA repair protein REV1, putative | CDS | length=5094	8	13.1429	5
PF3D7_0907300	PF3D7_0907300 | Plasmodium falciparum 3D7 | conserved Plasmodium protein, unknown function | CDS | length=777	8	13.1429	7
PF3D7_0905800	PF3D7_0905800 | Plasmodium falciparum 3D7 | conserved Plasmodium protein, unknown function | CDS | length=3594	8	13.4286	5
PF3D7_0905300	PF3D7_0905300 | Plasmodium falciparum 3D7 | dynein heavy chain, putative | CDS | length=18357	8	12.5714	8
PF3D7_0904300	PF3D7_0904300 | Plasmodium falciparum 3D7 | conserved protein, unknown function | CDS | length=7464	8	14.8571	6
PF3D7_0903100	PF3D7_0903100 | Plasmodium falciparum 3D7 | retrieval receptor for endoplasmic reticulum membrane proteins, putative | CDS | length=606	8	10.2857	8
PF3D7_0901900	PF3D7_0901900 | Plasmodium falciparum 3D7 | probable protein, unknown function | CDS | length=1227	8	8	7
PF3D7_0833200	PF3D7_0833200 | Plasmodium falciparum 3D7 | rifin (RIF) | CDS | length=1071	8	14.8571	7
PF3D7_0832700	PF3D7_0832700 | Plasmodium falciparum 3D7 | Plasmodium exported protein (PHISTa-like), unknown function | CDS | length=588	8	19.4286	6
PF3D7_0832400	PF3D7_0832400 | Plasmodium falciparum 3D7 | stevor | CDS | length=915	8	12.5714	8
PF3D7_0831800	PF3D7_0831800 | Plasmodium falciparum 3D7 | histidine-rich protein II (HRPII) | CDS | length=918	8	11.7143	7
PF3D7_0829400	PF3D7_0829400 | Plasmodium falciparum 3D7 | prolyl 4-hydroxylase alpha subunit 1, putative | CDS | length=1326	8	16.8571	8
PF3D7_0825100	PF3D7_0825100 | Plasmodium falciparum 3D7 | conserved Plasmodium protein, unknown function | CDS | length=561	8	14.5714	6
PF3D7_0822800	PF3D7_0822800 | Plasmodium falciparum 3D7 | U5 snrnp-specific protein, putative | CDS | length=975	8	11.7143	6
PF3D7_0822000	PF3D7_0822000 | Plasmodium falciparum 3D7 | mitochondrial ribosomal protein L4 precursor, putative | CDS | length=1707	8	17.1429	7
PF3D7_0820400	PF3D7_0820400 | Plasmodium falciparum 3D7 | conserved Plasmodium protein, unknown function | CDS | length=1500	8	16.2857	8
PF3D7_0819500	PF3D7_0819500 | Plasmodium falciparum 3D7 | conserved protein, unknown function | CDS | length=1161	8	8.28571	8
PF3D7_0818000	PF3D7_0818000 | Plasmodium falciparum 3D7 | conserved Plasmodium protein, unknown function | CDS | length=1119	8	12.2857	7
PF3D7_0816500	PF3D7_0816500 | Plasmodium falciparum 3D7 | small heat shock protein HSP20, putative;with=GeneDB:PBANKA_071430 (HSP20) | CDS | length=519	8	14.8571	7
PF3D7_0814300	PF3D7_0814300 | Plasmodium falciparum 3D7 | ATPase, putative | CDS | length=3603	8	12.2857	7
PF3D7_0814000	PF3D7_0814000 | Plasmodium falciparum 3D7 | 60S ribosomal protein L13-2, putative | CDS | length=648	8	12.2857	7
PF3D7_0813800	PF3D7_0813800 | Plasmodium falciparum 3D7 | GDP-mannose 4,6-dehydratase, putative | CDS | length=1074	8	19.7143	8
PF3D7_0813100	PF3D7_0813100 | Plasmodium falciparum 3D7 | conserved Plasmodium protein, unknown function | CDS | length=1989	8	14.5714	7
PF3D7_0812100	PF3D7_0812100 | Plasmodium falciparum 3D7 | conserved Plasmodium protein, unknown function | CDS | length=7956	8	15.1429	7
PF3D7_0809800	PF3D7_0809800 | Plasmodium falciparum 3D7 | conserved Plasmodium protein, unknown function | CDS | length=3894	8	13.1429	6
PF3D7_0809700	PF3D7_0809700 | Plasmodium falciparum 3D7 | RuvB DNA helicase, putative | CDS | length=1563	8	11.1429	6
PF3D7_0805500	PF3D7_0805500 | Plasmodium falciparum 3D7 | conserved Plasmodium protein, unknown function | CDS | length=3255	8	12.2857	6
PF3D7_0805300	PF3D7_0805300 | Plasmodium falciparum 3D7 | conserved Plasmodium protein, unknown function | CDS | length=3759	8	12.8571	5
PF3D7_0804400	PF3D7_0804400 | Plasmodium falciparum 3D7 | methionine aminopeptidase 1c, putative (MetAP1c) | CDS | length=2223	8	15.4286	6
PF3D7_0732700	PF3D7_0732700 | Plasmodium falciparum 3D7 | rifin (RIF) | CDS | length=1080	8	14.8571	8
PF3D7_0731800	PF3D7_0731800 | Plasmodium falciparum 3D7 | alpha/beta hydrolase, putative (GEXP08) | CDS | length=2028	8	10.5714	6
PF3D7_0731500	PF3D7_0731500 | Plasmodium falciparum 3D7 | erythrocyte binding antigen-175 (EBA175) | CDS | length=4509	8	12	7
PF3D7_0728900	PF3D7_0728900 | Plasmodium falciparum 3D7 | RNA binding protein, putative | CDS | length=1479	8	12.2857	8
PF3D7_0728100	PF3D7_0728100 | Plasmodium falciparum 3D7 | conserved Plasmodium membrane protein, unknown function | CDS | length=16686	8	17.4286	7
PF3D7_0726400	PF3D7_0726400 | Plasmodium falciparum 3D7 | conserved Plasmodium membrane protein, unknown function | CDS | length=14835	8	10	8
PF3D7_0726100	PF3D7_0726100 | Plasmodium falciparum 3D7 | Plasmodium exported protein, unknown function | CDS | length=2412	8	8.85714	8
PF3D7_0724300	PF3D7_0724300 | Plasmodium falciparum 3D7 | 3-demethylubiquinone-9 3-methyltransferase, putative | CDS | length=1005	8	15.7143	7
PF3D7_0723400	PF3D7_0723400 | Plasmodium falciparum 3D7 | conserved Plasmodium protein, unknown function | CDS | length=4269	8	10.2857	7
PF3D7_0722600	PF3D7_0722600 | Plasmodium falciparum 3D7 | nucleolar rRNA processing protein, putative | CDS | length=1809	8	12.2857	7
PF3D7_0722200	PF3D7_0722200 | Plasmodium falciparum 3D7 | rhoptry-associated leucine zipper-like protein 1 (RALP1) | CDS | length=2250	8	16	6
PF3D7_0722000	PF3D7_0722000 | Plasmodium falciparum 3D7 | conserved Plasmodium protein, unknown function | CDS | length=738	8	16.2857	6
PF3D7_0719900	PF3D7_0719900 | Plasmodium falciparum 3D7 | conserved Plasmodium membrane protein, unknown function | CDS | length=10206	8	10.2857	6
PF3D7_0719100	PF3D7_0719100 | Plasmodium falciparum 3D7 | conserved Plasmodium protein, unknown function | CDS | length=540	8	11.7143	8
PF3D7_0718800	PF3D7_0718800 | Plasmodium falciparum 3D7 | conserved Plasmodium protein, unknown function | CDS | length=822	8	13.4286	7
PF3D7_0717800	PF3D7_0717800 | Plasmodium falciparum 3D7 | conserved Plasmodium protein, unknown function | CDS | length=4593	8	14.2857	7
PF3D7_0715700	PF3D7_0715700 | Plasmodium falciparum 3D7 | conserved Plasmodium protein, unknown function | CDS | length=360	8	18.8571	8
PF3D7_0710000	PF3D7_0710000 | Plasmodium falciparum 3D7 | conserved Plasmodium protein, unknown function | CDS | length=9804	8	12	8
PF3D7_0709300	PF3D7_0709300 | Plasmodium falciparum 3D7 | Cg2 protein | CDS | length=8190	8	13.7143	7
PF3D7_0706100	PF3D7_0706100 | Plasmodium falciparum 3D7 | conserved Plasmodium protein, unknown function | CDS | length=4590	8	18	7
PF3D7_0705300	PF3D7_0705300 | Plasmodium falciparum 3D7 | origin recognition complex subunit 2, putative (ORC2) | CDS | length=2478	8	17.1429	6
PF3D7_0704200	PF3D7_0704200 | Plasmodium falciparum 3D7 | tRNA m5C-methyltransferase, putative | CDS | length=3582	8	12.2857	7
PF3D7_0632300	PF3D7_0632300 | Plasmodium falciparum 3D7 | rifin (RIF) | CDS | length=1080	8	15.4286	7
PF3D7_0631600	PF3D7_0631600 | Plasmodium falciparum 3D7 | Plasmodium exported protein (hyp5), unknown function | CDS | length=930	8	10.2857	7
PF3D7_0630000	PF3D7_0630000 | Plasmodium falciparum 3D7 | CPW-WPC family protein | CDS | length=843	8	10.8571	7
PF3D7_0628900	PF3D7_0628900 | Plasmodium falciparum 3D7 | RAP protein, putative | CDS | length=4329	8	10.8571	7
PF3D7_0628100	PF3D7_0628100 | Plasmodium falciparum 3D7 | HECT-domain (ubiquitin-transferase), putative | CDS | length=30864	8	18	8
PF3D7_0627800	PF3D7_0627800 | Plasmodium falciparum 3D7 | acetyl-CoA synthetase, putative | CDS | length=2994	8	8.28571	6
PF3D7_0627400	PF3D7_0627400 | Plasmodium falciparum 3D7 | mitochondrial import inner membrane translocase subunit, putative | CDS | length=582	8	11.7143	8
PF3D7_0626300	PF3D7_0626300 | Plasmodium falciparum 3D7 | 3-oxoacyl-acyl-carrier protein synthase I/II (FabB/FabF) | CDS | length=1422	8	13.7143	7
PF3D7_0625200	PF3D7_0625200 | Plasmodium falciparum 3D7 | conserved Plasmodium protein, unknown function | CDS | length=1158	8	15.1429	6
PF3D7_0622900	PF3D7_0622900 | Plasmodium falciparum 3D7 | transcription factor with AP2 domain(s), putative (ApiAP2) | CDS | length=5970	8	18.2857	7
PF3D7_0620300	PF3D7_0620300 | Plasmodium falciparum 3D7 | conserved Plasmodium protein, unknown function | CDS | length=2460	8	13.4286	6
PF3D7_0618400	PF3D7_0618400 | Plasmodium falciparum 3D7 | conserved Plasmodium membrane protein, unknown function | CDS | length=1797	8	13.4286	8
PF3D7_0618100	PF3D7_0618100 | Plasmodium falciparum 3D7 | conserved Plasmodium protein, unknown function | CDS | length=2232	8	11.7143	7
PF3D7_0617700	PF3D7_0617700 | Plasmodium falciparum 3D7 | rifin (RIF) | CDS | length=996	8	11.7143	8
PF3D7_0614700	PF3D7_0614700 | Plasmodium falciparum 3D7 | conserved Plasmodium protein, unknown function | CDS | length=1815	8	14.2857	7
PF3D7_0614400	PF3D7_0614400 | Plasmodium falciparum 3D7 | conserved Plasmodium protein, unknown function | CDS | length=768	8	16	8
PF3D7_0614000	PF3D7_0614000 | Plasmodium falciparum 3D7 | thiamin-phosphate pyrophosphorylase, putative | CDS | length=1617	8	20	7
PF3D7_0613700	PF3D7_0613700 | Plasmodium falciparum 3D7 | syntaxin binding protein, putative | CDS | length=2112	8	9.71429	7
PF3D7_0612200	PF3D7_0612200 | Plasmodium falciparum 3D7 | leucine-rich repeat protein (LRR6) | CDS | length=5595	8	13.4286	7
PF3D7_0610600	PF3D7_0610600 | Plasmodium falciparum 3D7 | calcium-dependent protein kinase (CDPK2) | CDS | length=1530	8	14.8571	4
PF3D7_0608300	PF3D7_0608300 | Plasmodium falciparum 3D7 | conserved Plasmodium protein, unknown function | CDS | length=4296	8	11.4286	7
PF3D7_0606100	PF3D7_0606100 | Plasmodium falciparum 3D7 | RNA binding protein, putative | CDS | length=1749	8	8.85714	7
PF3D7_0606000	PF3D7_0606000 | Plasmodium falciparum 3D7 | conserved Plasmodium protein, unknown function | CDS | length=3192	8	14.8571	6
PF3D7_0605500	PF3D7_0605500 | Plasmodium falciparum 3D7 | cyclin dependent kinase binding protein, putative | CDS | length=1824	8	16.2857	7
PF3D7_0605200	PF3D7_0605200 | Plasmodium falciparum 3D7 | conserved Plasmodium protein, unknown function | CDS | length=630	8	12.5714	5
PF3D7_0603900	PF3D7_0603900 | Plasmodium falciparum 3D7 | conserved Plasmodium protein, unknown function | CDS | length=1128	8	15.4286	6
PF3D7_0603800	PF3D7_0603800 | Plasmodium falciparum 3D7 | conserved Plasmodium protein, unknown function | CDS | length=5481	8	17.4286	4
PF3D7_0602500	PF3D7_0602500 | Plasmodium falciparum 3D7 | geranylgeranyltransferase, putative | CDS | length=1140	8	12.2857	5
PF3D7_0601000	PF3D7_0601000 | Plasmodium falciparum 3D7 | Plasmodium exported protein (hyp5), unknown function | CDS | length=930	8	10.2857	7
PF3D7_0531300	PF3D7_0531300 | Plasmodium falciparum 3D7 | conserved Plasmodium protein, unknown function | CDS | length=888	8	12.8571	6
PF3D7_0530200	PF3D7_0530200 | Plasmodium falciparum 3D7 | triose phosphate transporter (iTPT) | CDS | length=1575	8	17.4286	7
PF3D7_0529200	PF3D7_0529200 | Plasmodium falciparum 3D7 | sugar transporter, putative | CDS | length=1647	8	17.4286	7
PF3D7_0528300	PF3D7_0528300 | Plasmodium falciparum 3D7 | conserved Plasmodium protein, unknown function | CDS | length=1491	8	14.5714	8
PF3D7_0527100	PF3D7_0527100 | Plasmodium falciparum 3D7 | ubiquitin-conjugating enzyme E2 N, putative (UBC13) | CDS | length=459	8	11.1429	7
PF3D7_0526400	PF3D7_0526400 | Plasmodium falciparum 3D7 | conserved Plasmodium protein, unknown function | CDS | length=1086	8	9.71429	4
PF3D7_0526300	PF3D7_0526300 | Plasmodium falciparum 3D7 | nucleolar Jumonji domain interacting protein, putative | CDS | length=972	8	13.7143	6
PF3D7_0526000	PF3D7_0526000 | Plasmodium falciparum 3D7 | RAP protein, putative | CDS | length=2421	8	14.8571	5
PF3D7_0524500	PF3D7_0524500 | Plasmodium falciparum 3D7 | conserved Plasmodium protein, unknown function | CDS | length=372	8	10.5714	6
PF3D7_0521900	PF3D7_0521900 | Plasmodium falciparum 3D7 | conserved Plasmodium protein, unknown function | CDS | length=5328	8	14.2857	7
PF3D7_0520100	PF3D7_0520100 | Plasmodium falciparum 3D7 | protein phosphatase, putative | CDS | length=2121	8	13.1429	8
PF3D7_0519000	PF3D7_0519000 | Plasmodium falciparum 3D7 | conserved Plasmodium protein, unknown function | CDS | length=882	8	17.4286	6
PF3D7_0516800	PF3D7_0516800 | Plasmodium falciparum 3D7 | transcription factor with AP2 domain(s) (ApiAP2) | CDS | length=7137	8	11.7143	6
PF3D7_0514600	PF3D7_0514600 | Plasmodium falciparum 3D7 | ribose 5-phosphate epimerase, putative | CDS | length=711	8	14.5714	7
PF3D7_0510700	PF3D7_0510700 | Plasmodium falciparum 3D7 | conserved Plasmodium protein, unknown function | CDS | length=1044	8	14	8
PF3D7_0510400	PF3D7_0510400 | Plasmodium falciparum 3D7 | conserved Plasmodium protein, unknown function | CDS | length=1320	8	10.8571	7
PF3D7_0510200	PF3D7_0510200 | Plasmodium falciparum 3D7 | peptidyl-prolyl cis-trans isomerase (CYP87) | CDS | length=2244	8	8.85714	8
PF3D7_0508200	PF3D7_0508200 | Plasmodium falciparum 3D7 | longevity-assurance (LAG1) domain protein, putative | CDS | length=1068	8	14.8571	8
PF3D7_0508100	PF3D7_0508100 | Plasmodium falciparum 3D7 | SET domain protein, putative (SET9) | CDS | length=5025	8	16	8
PF3D7_0508000	PF3D7_0508000 | Plasmodium falciparum 3D7 | 6-cysteine protein (P38) | CDS | length=1050	8	15.4286	5
PF3D7_0507300	PF3D7_0507300 | Plasmodium falciparum 3D7 | conserved Plasmodium protein, unknown function | CDS | length=2682	8	18.2857	7
PF3D7_0506900	PF3D7_0506900 | Plasmodium falciparum 3D7 | rhomboid protease ROM4 (ROM4) | CDS | length=2280	8	16.2857	8
PF3D7_0506300	PF3D7_0506300 | Plasmodium falciparum 3D7 | conserved Plasmodium protein, unknown function | CDS | length=1224	8	15.1429	7
PF3D7_0501500	PF3D7_0501500 | Plasmodium falciparum 3D7 | rhoptry-associated protein 3 (RAP3) | CDS | length=1203	8	13.1429	6
PF3D7_0421200	PF3D7_0421200 | Plasmodium falciparum 3D7 | rifin (RIF) | CDS | length=1041	8	14	6
PF3D7_0420400	PF3D7_0420400 | Plasmodium falciparum 3D7 | ribosome recycling factor, putative | CDS | length=801	8	11.7143	6
PF3D7_0419400	PF3D7_0419400 | Plasmodium falciparum 3D7 | conserved Plasmodium protein, unknown function | CDS | length=7419	8	14.5714	6
PF3D7_0419200	PF3D7_0419200 | Plasmodium falciparum 3D7 | CGI-141 protein homolog, putative | CDS | length=411	8	17.7143	7
PF3D7_0418700	PF3D7_0418700 | Plasmodium falciparum 3D7 | conserved Plasmodium protein, unknown function | CDS | length=1710	8	9.71429	7
PF3D7_0417100	PF3D7_0417100 | Plasmodium falciparum 3D7 | RNA binding protein Puf2 (PUF2) | CDS | length=1545	8	18	8
PF3D7_0416900	PF3D7_0416900 | Plasmodium falciparum 3D7 | conserved Plasmodium protein, unknown function | CDS | length=7269	8	15.7143	5
PF3D7_0416700	PF3D7_0416700 | Plasmodium falciparum 3D7 | CDGSH iron-sulfur domain-containing protein, putative | CDS | length=270	8	11.4286	7
PF3D7_0416600	PF3D7_0416600 | Plasmodium falciparum 3D7 | prohibitin-like protein, putative | CDS | length=864	8	16.2857	7
PF3D7_0405800	PF3D7_0405800 | Plasmodium falciparum 3D7 | conserved Plasmodium protein, unknown function | CDS | length=309	8	13.7143	6
PF3D7_0405400	PF3D7_0405400 | Plasmodium falciparum 3D7 | pre-mRNA-processing-splicing factor 8, putative (PRPF8) | CDS | length=9411	8	12.5714	7
PF3D7_0401900	PF3D7_0401900 | Plasmodium falciparum 3D7 | acyl-CoA synthetase (ACS6) | CDS | length=2916	8	10.8571	6
PF3D7_0400900	PF3D7_0400900 | Plasmodium falciparum 3D7 | rifin (RIF) | CDS | length=990	8	12	5
PF3D7_0400800	PF3D7_0400800 | Plasmodium falciparum 3D7 | stevor | CDS | length=870	8	12	7
PF3D7_0324300	PF3D7_0324300 | Plasmodium falciparum 3D7 | Plasmodium exported protein (hyp5), unknown function | CDS | length=930	8	10.2857	7
PF3D7_0323600	PF3D7_0323600 | Plasmodium falciparum 3D7 | conserved Plasmodium protein, unknown function | CDS | length=2013	8	9.71429	7
PF3D7_0318800	PF3D7_0318800 | Plasmodium falciparum 3D7 | triosephophate isomerase, putative | CDS | length=1074	8	14.2857	8
PF3D7_0318300	PF3D7_0318300 | Plasmodium falciparum 3D7 | conserved Plasmodium protein, unknown function | CDS | length=3360	8	15.1429	4
PF3D7_0317900	PF3D7_0317900 | Plasmodium falciparum 3D7 | conserved Plasmodium protein, unknown function | CDS | length=2070	8	16	7
PF3D7_0317700	PF3D7_0317700 | Plasmodium falciparum 3D7 | CPSF (cleavage and polyadenylation specific factor), subunit A, putative | CDS | length=8613	8	13.1429	6
PF3D7_0315300	PF3D7_0315300 | Plasmodium falciparum 3D7 | conserved Plasmodium protein, unknown function | CDS | length=5277	8	14.2857	8
PF3D7_0313700.2	PF3D7_0313700.2 | Plasmodium falciparum 3D7 | conserved Plasmodium protein, unknown function | CDS | length=1056	8	14.2857	5
PF3D7_0313700.1	PF3D7_0313700.1 | Plasmodium falciparum 3D7 | conserved Plasmodium protein, unknown function | CDS | length=1560	8	14.2857	5
PF3D7_0311200	PF3D7_0311200 | Plasmodium falciparum 3D7 | valine-tRNA ligase, putative | CDS | length=4104	8	17.4286	7
PF3D7_0311100	PF3D7_0311100 | Plasmodium falciparum 3D7 | pre-mRNA splicing factor, putative | CDS | length=1803	8	13.7143	7
PF3D7_0308100	PF3D7_0308100 | Plasmodium falciparum 3D7 | conserved Plasmodium protein, unknown function | CDS | length=5136	8	10.8571	6
PF3D7_0306400	PF3D7_0306400 | Plasmodium falciparum 3D7 | FAD-dependent glycerol-3-phosphate dehydrogenase, putative | CDS | length=1962	8	15.1429	7
PF3D7_0304500	PF3D7_0304500 | Plasmodium falciparum 3D7 | 1-cys-glutaredoxin-like protein-1 (GLP1) | CDS | length=516	8	16.5714	7
PF3D7_0303500	PF3D7_0303500 | Plasmodium falciparum 3D7 | spindle pole body protein, putative | CDS | length=6681	8	18.5714	8
PF3D7_0301300	PF3D7_0301300 | Plasmodium falciparum 3D7 | alpha/beta hydrolase, putative | CDS | length=1314	8	17.1429	8
PF3D7_0300500	PF3D7_0300500 | Plasmodium falciparum 3D7 | rifin (RIF) | CDS | length=1080	8	15.1429	8
PF3D7_0220800	PF3D7_0220800 | Plasmodium falciparum 3D7 | cytoadherence linked asexual protein 2 (CLAG2) | CDS | length=4323	8	16.2857	7
PF3D7_0217200	PF3D7_0217200 | Plasmodium falciparum 3D7 | conserved Plasmodium protein, unknown function | CDS | length=5454	8	16.5714	7
PF3D7_0206900.1	PF3D7_0206900.1 | Plasmodium falciparum 3D7 | merozoite surface protein 5 (MSP5) | CDS | length=819	8	18.5714	8
PF3D7_0206100	PF3D7_0206100 | Plasmodium falciparum 3D7 | iron-sulfur assembly protein, putative (SufE) | CDS | length=750	8	16.5714	5
PF3D7_0205100	PF3D7_0205100 | Plasmodium falciparum 3D7 | conserved Plasmodium protein, unknown function | CDS | length=2118	8	15.7143	7
PF3D7_0205000	PF3D7_0205000 | Plasmodium falciparum 3D7 | conserved Plasmodium protein, unknown function | CDS | length=1527	8	12.8571	7
PF3D7_0204300	PF3D7_0204300 | Plasmodium falciparum 3D7 | conserved Plasmodium protein, unknown function | CDS | length=2091	8	15.4286	7
PF3D7_0203900	PF3D7_0203900 | Plasmodium falciparum 3D7 | 5'-3' exonuclease, N-terminal resolvase-like domain, putative | CDS | length=1734	8	11.7143	7
PF3D7_0202700	PF3D7_0202700 | Plasmodium falciparum 3D7 | octaprenyl pyrophosphate synthase (OPP) | CDS | length=1617	8	15.7143	4
PF3D7_0200800	PF3D7_0200800 | Plasmodium falciparum 3D7 | erythrocyte membrane protein 1 (PfEMP1), truncated | CDS | length=1068	8	13.1429	5
PF3D7_0200200	PF3D7_0200200 | Plasmodium falciparum 3D7 | rifin (RIF) | CDS | length=1005	8	11.1429	7
PF3D7_0200100	PF3D7_0200100 | Plasmodium falciparum 3D7 | erythrocyte membrane protein 1, PfEMP1 (VAR) | CDS | length=5136	8	19.1429	5
PF3D7_0115700	PF3D7_0115700 | Plasmodium falciparum 3D7 | erythrocyte membrane protein 1, PfEMP1 (VAR) | CDS | length=6612	8	20.5714	5
PF3D7_0113300	PF3D7_0113300 | Plasmodium falciparum 3D7 | Plasmodium exported protein (hyp1), unknown function | CDS | length=1755	8	13.7143	6
PF3D7_0112800	PF3D7_0112800 | Plasmodium falciparum 3D7 | Plasmodium exported protein (hyp11), unknown function | CDS | length=612	8	15.1429	7
PF3D7_0110200	PF3D7_0110200 | Plasmodium falciparum 3D7 | human hepatopoietin-like protein, putative | CDS | length=432	8	11.7143	8
PF3D7_0110100	PF3D7_0110100 | Plasmodium falciparum 3D7 | selenocysteine-specific elongation factor selB homologue, putative | CDS | length=2805	8	14.8571	7
PF3D7_0107300	PF3D7_0107300 | Plasmodium falciparum 3D7 | probable protein, unknown function | CDS | length=1200	8	13.4286	5
PF3D7_0105100	PF3D7_0105100 | Plasmodium falciparum 3D7 | conserved Plasmodium protein, unknown function | CDS | length=432	8	16.2857	3
PF3D7_0102600	PF3D7_0102600 | Plasmodium falciparum 3D7 | serine/threonine protein kinase, FIKK family (FIKK1) | CDS | length=1893	8	14.5714	7
PF3D7_0101100	PF3D7_0101100 | Plasmodium falciparum 3D7 | Plasmodium exported protein (hyp5), unknown function | CDS | length=930	8	10.2857	7
PF3D7_0100900	PF3D7_0100900 | Plasmodium falciparum 3D7 | rifin (RIF) | CDS | length=1053	8	11.7143	6
PF3D7_0100600	PF3D7_0100600 | Plasmodium falciparum 3D7 | rifin (RIF) | CDS | length=1080	8	15.4286	7
PF3D7_0100300	PF3D7_0100300 | Plasmodium falciparum 3D7 | var-like erythrocyte membrane protein 1 | CDS | length=3984	8	16	7
PFC10_API0022	PFC10_API0022 | Plasmodium falciparum 3D7 | probably protein, unknown function (ORF129) | CDS | length=390	7	19.7143	7
PF3D7_1479800	PF3D7_1479800 | Plasmodium falciparum 3D7 | rifin (RIF) | CDS | length=1035	7	13.7143	5
PF3D7_1479600	PF3D7_1479600 | Plasmodium falciparum 3D7 | rifin (RIF) | CDS | length=1053	7	10.2857	6
PF3D7_1476700	PF3D7_1476700 | Plasmodium falciparum 3D7 | lysophospholipase, putative | CDS | length=1062	7	12.5714	7
PF3D7_1475600	PF3D7_1475600 | Plasmodium falciparum 3D7 | bromodomain protein, putative | CDS | length=2190	7	13.4286	7
PF3D7_1474000	PF3D7_1474000 | Plasmodium falciparum 3D7 | probable protein, unknown function | CDS | length=6315	7	10.5714	6
PF3D7_1471000	PF3D7_1471000 | Plasmodium falciparum 3D7 | RNA 3'-terminal phosphate cyclase-like protein, putative | CDS | length=1404	7	11.1429	7
PF3D7_1470400	PF3D7_1470400 | Plasmodium falciparum 3D7 | conserved protein, unknown function | CDS | length=390	7	10.8571	6
PF3D7_1468300	PF3D7_1468300 | Plasmodium falciparum 3D7 | leucine-rich repeat protein (LLR14.1) | CDS | length=750	7	9.42857	5
PF3D7_1468000	PF3D7_1468000 | Plasmodium falciparum 3D7 | conserved Plasmodium protein, unknown function | CDS | length=5901	7	14.2857	4
PF3D7_1467500	PF3D7_1467500 | Plasmodium falciparum 3D7 | conserved Plasmodium protein, unknown function | CDS | length=1329	7	11.4286	5
PF3D7_1466600	PF3D7_1466600 | Plasmodium falciparum 3D7 | conserved Plasmodium protein, unknown function | CDS | length=843	7	15.4286	7
PF3D7_1465000	PF3D7_1465000 | Plasmodium falciparum 3D7 | conserved Plasmodium protein, unknown function | CDS | length=837	7	13.4286	4
PF3D7_1464200	PF3D7_1464200 | Plasmodium falciparum 3D7 | zinc finger protein, putative | CDS | length=1014	7	9.42857	6
PF3D7_1459900	PF3D7_1459900 | Plasmodium falciparum 3D7 | conserved Plasmodium membrane protein, unknown function | CDS | length=582	7	15.4286	7
PF3D7_1458300	PF3D7_1458300 | Plasmodium falciparum 3D7 | conserved Plasmodium protein, unknown function | CDS | length=4587	7	13.4286	7
PF3D7_1457500	PF3D7_1457500 | Plasmodium falciparum 3D7 | ATPase Vps4, putative (VPS4) | CDS | length=1260	7	12.8571	3
PF3D7_1456300	PF3D7_1456300 | Plasmodium falciparum 3D7 | conserved Plasmodium protein, unknown function | CDS | length=1248	7	13.1429	7
PF3D7_1455700	PF3D7_1455700 | Plasmodium falciparum 3D7 | conserved Plasmodium protein, unknown function | CDS | length=3234	7	10	5
PF3D7_1455400	PF3D7_1455400 | Plasmodium falciparum 3D7 | hemolysin, putative | CDS | length=849	7	11.4286	6
PF3D7_1451700	PF3D7_1451700 | Plasmodium falciparum 3D7 | protein phosphatase 2b regulatory subunit, putative | CDS | length=534	7	11.4286	6
PF3D7_1450600	PF3D7_1450600 | Plasmodium falciparum 3D7 | conserved Plasmodium protein, unknown function | CDS | length=1764	7	11.4286	7
PF3D7_1448800	PF3D7_1448800 | Plasmodium falciparum 3D7 | Appr-1-p processing domain protein | CDS | length=819	7	12.5714	6
PF3D7_1448200	PF3D7_1448200 | Plasmodium falciparum 3D7 | conserved Plasmodium protein, unknown function | CDS | length=3621	7	13.1429	6
PF3D7_1447800	PF3D7_1447800 | Plasmodium falciparum 3D7 | conserved Plasmodium protein, unknown function | CDS | length=5961	7	13.4286	5
PF3D7_1446800	PF3D7_1446800 | Plasmodium falciparum 3D7 | heme detoxification protein (HDP) | CDS | length=618	7	13.7143	2
PF3D7_1446600	PF3D7_1446600 | Plasmodium falciparum 3D7 | centrin-2 (CEN2) | CDS | length=507	7	12.5714	7
PF3D7_1444500	PF3D7_1444500 | Plasmodium falciparum 3D7 | eukaryotic initiation factor 2alpha kinase 1 (EIK1) | CDS | length=4677	7	11.7143	5
PF3D7_1443300	PF3D7_1443300 | Plasmodium falciparum 3D7 | U6 snRNA-associated Sm-like protein LSm5, putative (LSM5) | CDS | length=306	7	11.7143	6
PF3D7_1442700	PF3D7_1442700 | Plasmodium falciparum 3D7 | conserved Plasmodium protein, unknown function | CDS | length=7536	7	12.8571	6
PF3D7_1441300	PF3D7_1441300 | Plasmodium falciparum 3D7 | serine/threonine protein kinase, putative | CDS | length=6744	7	16.2857	6
PF3D7_1440700	PF3D7_1440700 | Plasmodium falciparum 3D7 | adaptor complexes medium subunit family | CDS | length=2202	7	16.8571	7
PF3D7_1440500	PF3D7_1440500 | Plasmodium falciparum 3D7 | allantoicase, putative | CDS | length=1662	7	12.2857	6
PF3D7_1439300	PF3D7_1439300 | Plasmodium falciparum 3D7 | conserved Plasmodium protein, unknown function | CDS | length=5412	7	13.4286	7
PF3D7_1439100	PF3D7_1439100 | Plasmodium falciparum 3D7 | DEAD/DEAH box helicase, putative | CDS | length=7419	7	17.1429	5
PF3D7_1438500	PF3D7_1438500 | Plasmodium falciparum 3D7 | cleavage and polyadenylation specifity factor, putative | CDS | length=2631	7	11.7143	6
PF3D7_1437800	PF3D7_1437800 | Plasmodium falciparum 3D7 | 41-2 protein antigen precursor,transport protein particle (TRAPP) component, Bet3 | CDS | length=555	7	11.7143	6
PF3D7_1435700.2	PF3D7_1435700.2 | Plasmodium falciparum 3D7 | conserved Plasmodium protein, unknown function | CDS | length=2667	7	13.7143	6
PF3D7_1435700.1	PF3D7_1435700.1 | Plasmodium falciparum 3D7 | conserved Plasmodium protein, unknown function | CDS | length=2727	7	13.7143	6
PF3D7_1435100	PF3D7_1435100 | Plasmodium falciparum 3D7 | conserved Plasmodium protein, unknown function | CDS | length=1080	7	13.4286	7
PF3D7_1435000	PF3D7_1435000 | Plasmodium falciparum 3D7 | cytochrome c oxidase assembly protein, putative | CDS | length=1293	7	14.8571	5
PF3D7_1433700	PF3D7_1433700 | Plasmodium falciparum 3D7 | conserved Plasmodium protein, unknown function | CDS | length=6219	7	15.4286	5
PF3D7_1432600	PF3D7_1432600 | Plasmodium falciparum 3D7 | conserved Plasmodium protein, unknown function | CDS | length=3588	7	12.5714	4
PF3D7_1432000	PF3D7_1432000 | Plasmodium falciparum 3D7 | syntaxin, Qa-SNARE family (SYN11) | CDS | length=1329	7	14	7
PF3D7_1430500	PF3D7_1430500 | Plasmodium falciparum 3D7 | conserved Plasmodium protein, unknown function | CDS | length=1329	7	13.4286	6
PF3D7_1430000	PF3D7_1430000 | Plasmodium falciparum 3D7 | conserved Plasmodium protein, unknown function | CDS | length=990	7	13.4286	6
PF3D7_1427800	PF3D7_1427800 | Plasmodium falciparum 3D7 | exosome complex exonuclease rrp41, putative | CDS | length=741	7	13.1429	7
PF3D7_1427400.2	PF3D7_1427400.2 | Plasmodium falciparum 3D7 | conserved Plasmodium membrane protein, unknown function | CDS | length=1575	7	11.7143	6
PF3D7_1427400.1	PF3D7_1427400.1 | Plasmodium falciparum 3D7 | conserved Plasmodium membrane protein, unknown function | CDS | length=1581	7	11.7143	6
PF3D7_1425600	PF3D7_1425600 | Plasmodium falciparum 3D7 | zinc finger protein, putative | CDS | length=5346	7	14.5714	7
PF3D7_1423000	PF3D7_1423000 | Plasmodium falciparum 3D7 | GTPase, putative | CDS | length=1464	7	11.1429	6
PF3D7_1421000	PF3D7_1421000 | Plasmodium falciparum 3D7 | conserved Plasmodium protein, unknown function | CDS | length=534	7	14.8571	5
PF3D7_1420600	PF3D7_1420600 | Plasmodium falciparum 3D7 | pantothenate kinase, putative | CDS | length=1560	7	11.7143	5
PF3D7_1418200	PF3D7_1418200 | Plasmodium falciparum 3D7 | conserved Plasmodium protein, unknown function | CDS | length=501	7	14	7
PF3D7_1418100	PF3D7_1418100 | Plasmodium falciparum 3D7 | liver specific protein 1, putative (LISP1) | CDS | length=10794	7	14.8571	7
PF3D7_1416800	PF3D7_1416800 | Plasmodium falciparum 3D7 | lysine-tRNA ligase, putative | CDS | length=2025	7	13.4286	5
PF3D7_1416200	PF3D7_1416200 | Plasmodium falciparum 3D7 | metacaspase-like protein (MCA3) | CDS | length=6843	7	13.7143	6
PF3D7_1415800	PF3D7_1415800 | Plasmodium falciparum 3D7 | small subunit rRNA dimethylase, putative | CDS | length=1146	7	9.71429	4
PF3D7_1414700	PF3D7_1414700 | Plasmodium falciparum 3D7 | ubiquitin carboxyl-terminal hydrolase, putative | CDS | length=4155	7	12.8571	6
PF3D7_1412700	PF3D7_1412700 | Plasmodium falciparum 3D7 | AAA family ATPase, putative | CDS | length=3660	7	15.7143	4
PF3D7_1411800	PF3D7_1411800 | Plasmodium falciparum 3D7 | conserved Plasmodium protein, unknown function | CDS | length=1419	7	13.7143	7
PF3D7_1410100	PF3D7_1410100 | Plasmodium falciparum 3D7 | alpha/beta hydrolase, putative | CDS | length=1050	7	13.7143	7
PF3D7_1407600	PF3D7_1407600 | Plasmodium falciparum 3D7 | conserved Plasmodium protein, unknown function | CDS | length=6102	7	14	4
PF3D7_1407300	PF3D7_1407300 | Plasmodium falciparum 3D7 | pre-mRNA splicing factor, putative | CDS | length=2073	7	8.85714	7
PF3D7_1405500	PF3D7_1405500 | Plasmodium falciparum 3D7 | conserved Plasmodium protein, unknown function | CDS | length=1728	7	10.8571	5
PF3D7_1404000	PF3D7_1404000 | Plasmodium falciparum 3D7 | conserved Plasmodium protein, unknown function | CDS | length=498	7	8.28571	7
PF3D7_1403400	PF3D7_1403400 | Plasmodium falciparum 3D7 | conserved Plasmodium protein, unknown function | CDS | length=1923	7	13.4286	6
PF3D7_1403300	PF3D7_1403300 | Plasmodium falciparum 3D7 | conserved Plasmodium protein, unknown function | CDS | length=3486	7	18.2857	6
PF3D7_1402400	PF3D7_1402400 | Plasmodium falciparum 3D7 | U1 small nuclear ribonucleoprotein C, putative | CDS | length=1473	7	10.5714	5
PF3D7_1373400	PF3D7_1373400 | Plasmodium falciparum 3D7 | rifin (RIF) | CDS | length=1134	7	11.4286	6
PF3D7_1373200	PF3D7_1373200 | Plasmodium falciparum 3D7 | Plasmodium exported protein, unknown function, fragment | CDS | length=213	7	15.7143	7
PF3D7_1372700	PF3D7_1372700 | Plasmodium falciparum 3D7 | rifin (RIF) | CDS | length=1047	7	11.7143	6
PF3D7_1369400	PF3D7_1369400 | Plasmodium falciparum 3D7 | conserved Plasmodium protein, unknown function | CDS | length=8607	7	12.2857	5
PF3D7_1369200	PF3D7_1369200 | Plasmodium falciparum 3D7 | conserved Plasmodium protein, unknown function | CDS | length=6513	7	15.7143	6
PF3D7_1369100	PF3D7_1369100 | Plasmodium falciparum 3D7 | conserved Plasmodium protein, unknown function | CDS | length=1566	7	16.5714	6
PF3D7_1367300	PF3D7_1367300 | Plasmodium falciparum 3D7 | conserved Plasmodium protein, unknown function | CDS | length=1008	7	14	5
PF3D7_1366400	PF3D7_1366400 | Plasmodium falciparum 3D7 | rhoptry protein (Rhop148) | CDS | length=3789	7	12.5714	5
PF3D7_1365500	PF3D7_1365500 | Plasmodium falciparum 3D7 | glycine cleavage T protein, putative (GCVT) | CDS | length=1221	7	10	6
PF3D7_1365400	PF3D7_1365400 | Plasmodium falciparum 3D7 | ubiquitin-activating enzyme (Uba2) | CDS | length=1755	7	16.5714	5
PF3D7_1364700	PF3D7_1364700 | Plasmodium falciparum 3D7 | conserved Plasmodium protein, unknown function | CDS | length=594	7	10	6
PF3D7_1364600	PF3D7_1364600 | Plasmodium falciparum 3D7 | aldo-keto reductase, putative | CDS | length=2643	7	17.1429	6
PF3D7_1363800	PF3D7_1363800 | Plasmodium falciparum 3D7 | conserved Plasmodium membrane protein, unknown function | CDS | length=2046	7	13.1429	6
PF3D7_1363300	PF3D7_1363300 | Plasmodium falciparum 3D7 | mitochondrial ribosomal protein L9 precursor, putative | CDS | length=753	7	13.7143	6
PF3D7_1363200	PF3D7_1363200 | Plasmodium falciparum 3D7 | bifunctional polynucleotide phosphatase/kinase (PNKP) | CDS | length=1389	7	14.5714	7
PF3D7_1363000	PF3D7_1363000 | Plasmodium falciparum 3D7 | conserved Plasmodium protein, unknown function | CDS | length=3522	7	13.1429	6
PF3D7_1362300	PF3D7_1362300 | Plasmodium falciparum 3D7 | conserved protein, unknown function | CDS | length=570	7	11.1429	5
PF3D7_1361600	PF3D7_1361600 | Plasmodium falciparum 3D7 | conserved Plasmodium protein, unknown function | CDS | length=414	7	10.5714	6
PF3D7_1361300	PF3D7_1361300 | Plasmodium falciparum 3D7 | conserved Plasmodium protein, unknown function | CDS | length=717	7	15.1429	6
PF3D7_1361000	PF3D7_1361000 | Plasmodium falciparum 3D7 | arginine methyltransferase 5, putative (PRMT5) | CDS | length=2175	7	9.14286	6
PF3D7_1360700	PF3D7_1360700 | Plasmodium falciparum 3D7 | SUMO ligase, putative | CDS | length=3393	7	15.4286	6
PF3D7_1358200	PF3D7_1358200 | Plasmodium falciparum 3D7 | conserved Plasmodium protein, unknown function | CDS | length=4791	7	12.8571	7
PF3D7_1352900	PF3D7_1352900 | Plasmodium falciparum 3D7 | conserved Plasmodium protein, unknown function | CDS | length=1749	7	16.2857	4
PF3D7_1350100	PF3D7_1350100 | Plasmodium falciparum 3D7 | lysine-tRNA ligase, putative | CDS | length=1752	7	8	5
PF3D7_1349700	PF3D7_1349700 | Plasmodium falciparum 3D7 | conserved Plasmodium membrane protein, unknown function | CDS | length=768	7	11.4286	6
PF3D7_1349000	PF3D7_1349000 | Plasmodium falciparum 3D7 | conserved Plasmodium protein, unknown function | CDS | length=1428	7	14.2857	6
PF3D7_1348800	PF3D7_1348800 | Plasmodium falciparum 3D7 | E1-E2 ATPase, putative | CDS | length=5487	7	13.7143	6
PF3D7_1348300	PF3D7_1348300 | Plasmodium falciparum 3D7 | elongation factor Tu, putative | CDS | length=4185	7	8.57143	7
PF3D7_1348200	PF3D7_1348200 | Plasmodium falciparum 3D7 | step II splicing factor, putative | CDS | length=615	7	11.4286	5
PF3D7_1347900	PF3D7_1347900 | Plasmodium falciparum 3D7 | conserved Plasmodium protein, unknown function | CDS | length=5544	7	15.7143	6
PF3D7_1345400	PF3D7_1345400 | Plasmodium falciparum 3D7 | conserved Plasmodium protein, unknown function | CDS | length=4425	7	20.2857	5
PF3D7_1343900	PF3D7_1343900 | Plasmodium falciparum 3D7 | U4/U6 small nuclear ribonucleoprotein PRP4, putative (PRPF4) | CDS | length=1947	7	10.8571	7
PF3D7_1343800	PF3D7_1343800 | Plasmodium falciparum 3D7 | conserved Plasmodium protein, unknown function | CDS | length=22785	7	10.5714	5
PF3D7_1340000	PF3D7_1340000 | Plasmodium falciparum 3D7 | secreted ookinete protein, putative (PSOP7) | CDS | length=1857	7	12	6
PF3D7_1338700	PF3D7_1338700 | Plasmodium falciparum 3D7 | conserved Plasmodium protein, unknown function | CDS | length=1869	7	16.8571	6
PF3D7_1337500	PF3D7_1337500 | Plasmodium falciparum 3D7 | conserved Plasmodium protein, unknown function | CDS | length=10005	7	14.5714	6
PF3D7_1333900	PF3D7_1333900 | Plasmodium falciparum 3D7 | conserved Plasmodium protein, unknown function | CDS | length=3987	7	14.8571	6
PF3D7_1331200	PF3D7_1331200 | Plasmodium falciparum 3D7 | conserved Plasmodium protein, unknown function | CDS | length=1224	7	12	6
PF3D7_1330700	PF3D7_1330700 | Plasmodium falciparum 3D7 | GPI transamidase subunit PIG-U, putative | CDS | length=1836	7	17.1429	5
PF3D7_1330000.2	PF3D7_1330000.2 | Plasmodium falciparum 3D7 | thioredoxin, putative | CDS | length=588	7	10.5714	7
PF3D7_1330000.1	PF3D7_1330000.1 | Plasmodium falciparum 3D7 | thioredoxin, putative | CDS | length=621	7	10.5714	7
PF3D7_1327700	PF3D7_1327700 | Plasmodium falciparum 3D7 | regulator of nonsense transcripts 3B, putative (UPF3B) | CDS | length=816	7	11.7143	7
PF3D7_1326700	PF3D7_1326700 | Plasmodium falciparum 3D7 | conserved Plasmodium protein, unknown function | CDS | length=1629	7	16.2857	7
PF3D7_1326400	PF3D7_1326400 | Plasmodium falciparum 3D7 | translation initiation factor EIF-2B gamma subunit, putative | CDS | length=1422	7	10	7
PF3D7_1326000	PF3D7_1326000 | Plasmodium falciparum 3D7 | conserved Plasmodium protein, unknown function | CDS | length=492	7	11.4286	7
PF3D7_1325300	PF3D7_1325300 | Plasmodium falciparum 3D7 | conserved Plasmodium protein, unknown function | CDS | length=405	7	15.1429	7
PF3D7_1322800	PF3D7_1322800 | Plasmodium falciparum 3D7 | conserved Plasmodium protein, unknown function | CDS | length=348	7	12.5714	5
PF3D7_1321600	PF3D7_1321600 | Plasmodium falciparum 3D7 | phosphodiesterase gamma, putative (PDEgamma) | CDS | length=2310	7	13.7143	6
PF3D7_1319900	PF3D7_1319900 | Plasmodium falciparum 3D7 | conserved Plasmodium protein, unknown function | CDS | length=4470	7	17.1429	7
PF3D7_1319700	PF3D7_1319700 | Plasmodium falciparum 3D7 | ser/thr protein phosphatase 2A regulatory subunit A, putative | CDS | length=2577	7	13.1429	6
PF3D7_1319200	PF3D7_1319200 | Plasmodium falciparum 3D7 | conserved Plasmodium protein, unknown function | CDS | length=2607	7	15.1429	7
PF3D7_1318300	PF3D7_1318300 | Plasmodium falciparum 3D7 | conserved Plasmodium protein, unknown function | CDS | length=5523	7	9.14286	6
PF3D7_1317100	PF3D7_1317100 | Plasmodium falciparum 3D7 | minchromosome maintenance (MCM) complex subunit (MCM4) | CDS | length=3018	7	13.7143	3
PF3D7_1315600	PF3D7_1315600 | Plasmodium falciparum 3D7 | phosphatidylinositol synthase (PIS) | CDS | length=630	7	12.2857	7
PF3D7_1315100	PF3D7_1315100 | Plasmodium falciparum 3D7 | serine/threonine protein kinase (PK9) | CDS | length=1104	7	14.2857	4
PF3D7_1314900	PF3D7_1314900 | Plasmodium falciparum 3D7 | TFIIH basal transcription factor subunit | CDS | length=1206	7	14.5714	6
PF3D7_1314000	PF3D7_1314000 | Plasmodium falciparum 3D7 | conserved Plasmodium protein, unknown function | CDS | length=3618	7	12.5714	5
PF3D7_1313500	PF3D7_1313500 | Plasmodium falciparum 3D7 | conserved Plasmodium membrane protein, unknown function | CDS | length=5214	7	15.7143	6
PF3D7_1313000	PF3D7_1313000 | Plasmodium falciparum 3D7 | ubiquitin-like protein nedd8 homologue, putative (Nedd8) | CDS | length=231	7	11.7143	6
PF3D7_1312200	PF3D7_1312200 | Plasmodium falciparum 3D7 | conserved Plasmodium protein, unknown function | CDS | length=882	7	10.2857	5
PF3D7_1311800	PF3D7_1311800 | Plasmodium falciparum 3D7 | M1-family alanyl aminopeptidase (M1AAP) | CDS | length=3258	7	9.71429	5
PF3D7_1311600	PF3D7_1311600 | Plasmodium falciparum 3D7 | conserved Plasmodium protein, unknown function | CDS | length=1842	7	9.42857	7
PF3D7_1310500	PF3D7_1310500 | Plasmodium falciparum 3D7 | conserved Plasmodium protein, unknown function | CDS | length=618	7	8.28571	6
PF3D7_1309800	PF3D7_1309800 | Plasmodium falciparum 3D7 | conserved Plasmodium protein, unknown function | CDS | length=918	7	17.1429	6
PF3D7_1309600	PF3D7_1309600 | Plasmodium falciparum 3D7 | ribosomal RNA methyltransferase, putative | CDS | length=867	7	15.1429	7
PF3D7_1306500	PF3D7_1306500 | Plasmodium falciparum 3D7 | MORN repeat protein, putative | CDS | length=12942	7	16	6
PF3D7_1306300	PF3D7_1306300 | Plasmodium falciparum 3D7 | SAM dependent methyltransferase, putative | CDS | length=2403	7	17.1429	3
PF3D7_1306200	PF3D7_1306200 | Plasmodium falciparum 3D7 | conserved Plasmodium protein, unknown function | CDS | length=1437	7	16.5714	6
PF3D7_1305000	PF3D7_1305000 | Plasmodium falciparum 3D7 | conserved Plasmodium protein, unknown function | CDS | length=4440	7	10.2857	5
PF3D7_1304600	PF3D7_1304600 | Plasmodium falciparum 3D7 | conserved Plasmodium protein, unknown function | CDS | length=3873	7	15.7143	6
PF3D7_1303500	PF3D7_1303500 | Plasmodium falciparum 3D7 | sodium/hydrogen exchanger, Na , H antiporter (NHE) | CDS | length=5763	7	9.71429	5
PF3D7_1303100	PF3D7_1303100 | Plasmodium falciparum 3D7 | methyltransferase-like protein, putative | CDS | length=669	7	17.7143	6
PF3D7_1300200	PF3D7_1300200 | Plasmodium falciparum 3D7 | rifin (RIF) | CDS | length=1047	7	11.1429	6
PF3D7_1255100	PF3D7_1255100 | Plasmodium falciparum 3D7 | rifin (RIF) | CDS | length=1053	7	11.7143	6
PF3D7_1255000	PF3D7_1255000 | Plasmodium falciparum 3D7 | rifin (RIF) | CDS | length=1038	7	14.8571	6
PF3D7_1254900	PF3D7_1254900 | Plasmodium falciparum 3D7 | Plasmodium exported protein, unknown function, fragment | CDS | length=213	7	15.7143	7
PF3D7_1254500	PF3D7_1254500 | Plasmodium falciparum 3D7 | rifin (RIF) | CDS | length=921	7	12	4
PF3D7_1254200	PF3D7_1254200 | Plasmodium falciparum 3D7 | rifin (RIF) | CDS | length=1056	7	11.1429	6
PF3D7_1252800	PF3D7_1252800 | Plasmodium falciparum 3D7 | Plasmodium exported protein (PHISTb), unknown function | CDS | length=1881	7	13.4286	7
PF3D7_1251200	PF3D7_1251200 | Plasmodium falciparum 3D7 | coronin | CDS | length=1809	7	16.8571	6
PF3D7_1250700	PF3D7_1250700 | Plasmodium falciparum 3D7 | conserved Plasmodium protein, unknown function | CDS | length=534	7	12.2857	6
PF3D7_1247300	PF3D7_1247300 | Plasmodium falciparum 3D7 | conserved protein, unknown function | CDS | length=1596	7	15.4286	7
PF3D7_1247200	PF3D7_1247200 | Plasmodium falciparum 3D7 | conserved Plasmodium protein, unknown function | CDS | length=525	7	14.8571	6
PF3D7_1246700	PF3D7_1246700 | Plasmodium falciparum 3D7 | conserved Plasmodium protein, unknown function | CDS | length=1323	7	15.1429	4
PF3D7_1245600	PF3D7_1245600 | Plasmodium falciparum 3D7 | kinesin, putative | CDS | length=4818	7	14.5714	7
PF3D7_1245400	PF3D7_1245400 | Plasmodium falciparum 3D7 | mitochondrial ribosomal protein L3 precursor, putative | CDS | length=1026	7	15.4286	7
PF3D7_1245200	PF3D7_1245200 | Plasmodium falciparum 3D7 | conserved Plasmodium membrane protein, unknown function | CDS | length=4449	7	13.1429	6
PF3D7_1244900	PF3D7_1244900 | Plasmodium falciparum 3D7 | conserved Plasmodium protein, unknown function | CDS | length=2292	7	12.2857	3
PF3D7_1244700	PF3D7_1244700 | Plasmodium falciparum 3D7 | conserved Plasmodium protein, unknown function | CDS | length=669	7	13.1429	6
PF3D7_1244000	PF3D7_1244000 | Plasmodium falciparum 3D7 | glucose inhibited division protein a homologue, putative | CDS | length=2919	7	15.1429	5
PF3D7_1242200	PF3D7_1242200 | Plasmodium falciparum 3D7 | queuine tRNA-ribosyltransferase, putative | CDS | length=1920	7	15.4286	5
PF3D7_1238600	PF3D7_1238600 | Plasmodium falciparum 3D7 | sphingomyelin phosphodiesterase, putative | CDS | length=1182	7	13.1429	3
PF3D7_1238500	PF3D7_1238500 | Plasmodium falciparum 3D7 | conserved Plasmodium protein, unknown function | CDS | length=5439	7	13.7143	6
PF3D7_1236800	PF3D7_1236800 | Plasmodium falciparum 3D7 | protein-S-isoprenylcysteine O-methyltransferase, putative | CDS | length=1530	7	15.1429	6
PF3D7_1235700	PF3D7_1235700 | Plasmodium falciparum 3D7 | ATP synthase subunit beta, mitochondrial | CDS | length=1608	7	13.4286	6
PF3D7_1234800	PF3D7_1234800 | Plasmodium falciparum 3D7 | Splicing factor 3B subunit 3, putative (SF3B3) | CDS | length=3990	7	14.5714	7
PF3D7_1233800	PF3D7_1233800 | Plasmodium falciparum 3D7 | conserved Plasmodium protein, unknown function | CDS | length=621	7	14.5714	6
PF3D7_1233700	PF3D7_1233700 | Plasmodium falciparum 3D7 | homocysteine S-methyltransferase, putative | CDS | length=1746	7	17.1429	7
PF3D7_1232600	PF3D7_1232600 | Plasmodium falciparum 3D7 | conserved Plasmodium protein, unknown function | CDS | length=1089	7	14	7
PF3D7_1232500	PF3D7_1232500 | Plasmodium falciparum 3D7 | CG2-related protein, putative | CDS | length=3216	7	13.4286	5
PF3D7_1232200	PF3D7_1232200 | Plasmodium falciparum 3D7 | lipoamide dehydrogenase (mLipDH) | CDS | length=1539	7	19.4286	5
PF3D7_1232100	PF3D7_1232100 | Plasmodium falciparum 3D7 | 60 kDa chaperonin (CPN60) | CDS | length=2157	7	9.42857	6
PF3D7_1231900	PF3D7_1231900 | Plasmodium falciparum 3D7 | conserved Plasmodium protein, unknown function | CDS | length=3261	7	12.8571	6
PF3D7_1231400	PF3D7_1231400 | Plasmodium falciparum 3D7 | amino acid transporter, putative | CDS | length=5835	7	18.2857	5
PF3D7_1230300	PF3D7_1230300 | Plasmodium falciparum 3D7 | subpellicular microtubule protein 2, putative (SPM2) | CDS | length=777	7	15.4286	7
PF3D7_1230000	PF3D7_1230000 | Plasmodium falciparum 3D7 | conserved Plasmodium protein, unknown function | CDS | length=6006	7	10.2857	6
PF3D7_1229300	PF3D7_1229300 | Plasmodium falciparum 3D7 | conserved Plasmodium protein, unknown function | CDS | length=2973	7	12.8571	6
PF3D7_1228400	PF3D7_1228400 | Plasmodium falciparum 3D7 | conserved Plasmodium protein, unknown function | CDS | length=4206	7	13.7143	5
PF3D7_1228100	PF3D7_1228100 | Plasmodium falciparum 3D7 | leucine-rich repeat protein (LRR13) | CDS | length=1344	7	14.2857	7
PF3D7_1223600	PF3D7_1223600 | Plasmodium falciparum 3D7 | conserved Plasmodium protein, unknown function | CDS | length=4683	7	15.7143	6
PF3D7_1222000	PF3D7_1222000 | Plasmodium falciparum 3D7 | conserved protein, unknown function | CDS | length=1710	7	13.7143	7
PF3D7_1220400	PF3D7_1220400 | Plasmodium falciparum 3D7 | debranching enzyme-associated ribonuclease, putative (DRN1) | CDS | length=1560	7	11.4286	4
PF3D7_1219300	PF3D7_1219300 | Plasmodium falciparum 3D7 | erythrocyte membrane protein 1, PfEMP1 (VAR) | CDS | length=6771	7	19.7143	6
PF3D7_1217300	PF3D7_1217300 | Plasmodium falciparum 3D7 | GTP binding protein, putative | CDS | length=2886	7	10	6
PF3D7_1217100.2	PF3D7_1217100.2 | Plasmodium falciparum 3D7 | conserved Plasmodium protein, unknown function | CDS | length=924	7	8.57143	7
PF3D7_1217100.1	PF3D7_1217100.1 | Plasmodium falciparum 3D7 | conserved Plasmodium protein, unknown function | CDS | length=984	7	8.57143	7
PF3D7_1216400	PF3D7_1216400 | Plasmodium falciparum 3D7 | conserved Plasmodium membrane protein, unknown function | CDS | length=2766	7	12	6
PF3D7_1214600	PF3D7_1214600 | Plasmodium falciparum 3D7 | adrenodoxin-type ferredoxin, putative | CDS | length=477	7	14	7
PF3D7_1214200	PF3D7_1214200 | Plasmodium falciparum 3D7 | histone-lysine N-methyltransferase, putative (SET5) | CDS | length=537	7	9.42857	3
PF3D7_1214000	PF3D7_1214000 | Plasmodium falciparum 3D7 | conserved Plasmodium protein, unknown function | CDS | length=441	7	15.4286	3
PF3D7_1213500	PF3D7_1213500 | Plasmodium falciparum 3D7 | conserved Plasmodium membrane protein, unknown function | CDS | length=2097	7	12.5714	5
PF3D7_1213300	PF3D7_1213300 | Plasmodium falciparum 3D7 | conserved Plasmodium protein, unknown function | CDS | length=336	7	14.2857	6
PF3D7_1212200	PF3D7_1212200 | Plasmodium falciparum 3D7 | conserved Plasmodium protein, unknown function | CDS | length=2208	7	7.42857	5
PF3D7_1210500	PF3D7_1210500 | Plasmodium falciparum 3D7 | conserved Plasmodium protein, unknown function | CDS | length=1317	7	14.5714	7
PF3D7_1210400	PF3D7_1210400 | Plasmodium falciparum 3D7 | conserved Plasmodium protein, unknown function | CDS | length=2706	7	13.1429	5
PF3D7_1209300	PF3D7_1209300 | Plasmodium falciparum 3D7 | zinc finger transcription factor (KROX1) | CDS | length=4386	7	13.7143	4
PF3D7_1207200	PF3D7_1207200 | Plasmodium falciparum 3D7 | conserved Plasmodium protein, unknown function | CDS | length=8172	7	13.7143	6
PF3D7_1206400	PF3D7_1206400 | Plasmodium falciparum 3D7 | rhodanese like protein, putative | CDS | length=1041	7	15.7143	4
PF3D7_1204600	PF3D7_1204600 | Plasmodium falciparum 3D7 | cytidine/deoxycytidylate deaminase, putative | CDS | length=981	7	18.2857	5
PF3D7_1204500	PF3D7_1204500 | Plasmodium falciparum 3D7 | conserved Plasmodium protein, unknown function | CDS | length=840	7	13.7143	7
PF3D7_1204200	PF3D7_1204200 | Plasmodium falciparum 3D7 | conserved Plasmodium protein, unknown function | CDS | length=1890	7	11.1429	5
PF3D7_1200200	PF3D7_1200200 | Plasmodium falciparum 3D7 | rifin (RIF) | CDS | length=1137	7	11.7143	6
PF3D7_1150400	PF3D7_1150400 | Plasmodium falciparum 3D7 | erythrocyte membrane protein 1, PfEMP1 (VAR) | CDS | length=9360	7	17.7143	5
PF3D7_1147500	PF3D7_1147500 | Plasmodium falciparum 3D7 | farnesyltransferase beta subunit, putative | CDS | length=2772	7	13.1429	6
PF3D7_1147200	PF3D7_1147200 | Plasmodium falciparum 3D7 | tubulin-tyrosine ligase, putative | CDS | length=8268	7	13.7143	6
PF3D7_1147100	PF3D7_1147100 | Plasmodium falciparum 3D7 | conserved Plasmodium protein, unknown function | CDS | length=309	7	15.7143	5
PF3D7_1146900	PF3D7_1146900 | Plasmodium falciparum 3D7 | conserved Plasmodium membrane protein, unknown function | CDS | length=558	7	13.7143	6
PF3D7_1146800	PF3D7_1146800 | Plasmodium falciparum 3D7 | conserved Plasmodium protein, unknown function | CDS | length=9567	7	15.4286	5
PF3D7_1145400	PF3D7_1145400 | Plasmodium falciparum 3D7 | dynamin-like protein (DYN1) | CDS | length=2514	7	14	6
PF3D7_1143900	PF3D7_1143900 | Plasmodium falciparum 3D7 | carbohydrate kinase, putative | CDS | length=1176	7	17.4286	6
PF3D7_1141800	PF3D7_1141800 | Plasmodium falciparum 3D7 | phd finger protein, putative | CDS | length=1185	7	14.5714	7
PF3D7_1140800	PF3D7_1140800 | Plasmodium falciparum 3D7 | conserved Plasmodium protein, unknown function | CDS | length=2412	7	12	5
PF3D7_1139600	PF3D7_1139600 | Plasmodium falciparum 3D7 | conserved Plasmodium protein, unknown function | CDS | length=1890	7	15.4286	6
PF3D7_1137100	PF3D7_1137100 | Plasmodium falciparum 3D7 | mitochondrial ribosomal protein S9 precursor, putative | CDS | length=903	7	15.1429	6
PF3D7_1136700.2	PF3D7_1136700.2 | Plasmodium falciparum 3D7 | conserved Plasmodium protein, unknown function | CDS | length=1206	7	13.4286	7
PF3D7_1136700.1	PF3D7_1136700.1 | Plasmodium falciparum 3D7 | conserved Plasmodium protein, unknown function | CDS | length=1266	7	13.4286	7
PF3D7_1136400	PF3D7_1136400 | Plasmodium falciparum 3D7 | conserved Plasmodium protein, unknown function | CDS | length=2661	7	12.8571	5
PF3D7_1133900	PF3D7_1133900 | Plasmodium falciparum 3D7 | conserved Plasmodium protein, unknown function | CDS | length=3696	7	12.8571	7
PF3D7_1133700	PF3D7_1133700 | Plasmodium falciparum 3D7 | conserved Plasmodium protein, unknown function | CDS | length=2994	7	11.4286	4
PF3D7_1132200	PF3D7_1132200 | Plasmodium falciparum 3D7 | TCP-1/cpn60 chaperonin family, putative | CDS | length=1635	7	12.5714	4
PF3D7_1131700	PF3D7_1131700 | Plasmodium falciparum 3D7 | conserved Plasmodium protein, unknown function | CDS | length=411	7	14.8571	6
PF3D7_1126800	PF3D7_1126800 | Plasmodium falciparum 3D7 | conserved Plasmodium protein, unknown function | CDS | length=2745	7	16.2857	7
PF3D7_1125800	PF3D7_1125800 | Plasmodium falciparum 3D7 | kelch protein, putative | CDS | length=1779	7	10	6
PF3D7_1124300	PF3D7_1124300 | Plasmodium falciparum 3D7 | conserved Plasmodium protein, unknown function | CDS | length=1578	7	17.4286	5
PF3D7_1122800	PF3D7_1122800 | Plasmodium falciparum 3D7 | calcium dependent protein kinase 6 (CDPK6) | CDS | length=4854	7	16.8571	5
PF3D7_1122100	PF3D7_1122100 | Plasmodium falciparum 3D7 | conserved Plasmodium protein, unknown function | CDS | length=1545	7	12	7
PF3D7_1121900	PF3D7_1121900 | Plasmodium falciparum 3D7 | serine/threonine protein kinase, putative | CDS | length=1578	7	14.2857	6
PF3D7_1121600	PF3D7_1121600 | Plasmodium falciparum 3D7 | circumsporozoite-related antigen (CRA) | CDS | length=489	7	12	5
PF3D7_1119000	PF3D7_1119000 | Plasmodium falciparum 3D7 | acyl-CoA-binding protein, putative | CDS | length=1116	7	14	7
PF3D7_1118900	PF3D7_1118900 | Plasmodium falciparum 3D7 | conserved Plasmodium protein, unknown function | CDS | length=747	7	12.5714	6
PF3D7_1117800	PF3D7_1117800 | Plasmodium falciparum 3D7 | DNA mismatch repair protein MLH (MLH) | CDS | length=3051	7	14.2857	4
PF3D7_1116000	PF3D7_1116000 | Plasmodium falciparum 3D7 | rhoptry neck protein 4 (RON4) | CDS | length=3606	7	12.8571	7
PF3D7_1115500	PF3D7_1115500 | Plasmodium falciparum 3D7 | transcription factor with AP2 domain(s), putative (ApiAP2) | CDS | length=696	7	15.1429	7
PF3D7_1114900	PF3D7_1114900 | Plasmodium falciparum 3D7 | conserved Plasmodium protein, unknown function | CDS | length=7443	7	12.5714	7
PF3D7_1112800	PF3D7_1112800 | Plasmodium falciparum 3D7 | conserved Plasmodium protein, unknown function | CDS | length=1338	7	18	6
PF3D7_1112700	PF3D7_1112700 | Plasmodium falciparum 3D7 | conserved Plasmodium protein, unknown function | CDS | length=3480	7	17.7143	7
PF3D7_1112600	PF3D7_1112600 | Plasmodium falciparum 3D7 | DNA helicase, putative | CDS | length=2124	7	11.7143	3
PF3D7_1112500	PF3D7_1112500 | Plasmodium falciparum 3D7 | conserved Plasmodium protein, unknown function | CDS | length=837	7	14	4
PF3D7_1112400	PF3D7_1112400 | Plasmodium falciparum 3D7 | conserved Plasmodium protein, unknown function | CDS | length=576	7	14.2857	6
PF3D7_1112200	PF3D7_1112200 | Plasmodium falciparum 3D7 | coq4 homolog, putative | CDS | length=1068	7	14.5714	7
PF3D7_1110900	PF3D7_1110900 | Plasmodium falciparum 3D7 | conserved Plasmodium protein, unknown function | CDS | length=1740	7	12	6
PF3D7_1110000	PF3D7_1110000 | Plasmodium falciparum 3D7 | conserved Plasmodium protein, unknown function | CDS | length=249	7	14.8571	6
PF3D7_1109100	PF3D7_1109100 | Plasmodium falciparum 3D7 | conserved Plasmodium protein, unknown function | CDS | length=4404	7	15.4286	7
PF3D7_1106700	PF3D7_1106700 | Plasmodium falciparum 3D7 | dna2/nam7 helicase family member, putative | CDS | length=3075	7	11.1429	7
PF3D7_1106300	PF3D7_1106300 | Plasmodium falciparum 3D7 | exonuclease, putative | CDS | length=2202	7	13.7143	5
PF3D7_1104900	PF3D7_1104900 | Plasmodium falciparum 3D7 | calcium/calmodulin-dependent protein kinase, putative | CDS | length=4863	7	15.4286	2
PF3D7_1104700.2	PF3D7_1104700.2 | Plasmodium falciparum 3D7 | RNA polymerase subunit, putative | CDS | length=555	7	8.85714	7
PF3D7_1104700.1	PF3D7_1104700.1 | Plasmodium falciparum 3D7 | RNA polymerase subunit, putative | CDS | length=561	7	8.85714	7
PF3D7_1103800	PF3D7_1103800 | Plasmodium falciparum 3D7 | CCR4-NOT transcription complex subunit 1, putative (NOT1) | CDS | length=10116	7	11.7143	5
PF3D7_1103500	PF3D7_1103500 | Plasmodium falciparum 3D7 | CPW-WPC family protein | CDS | length=1752	7	14.8571	6
PF3D7_1102400	PF3D7_1102400 | Plasmodium falciparum 3D7 | flavoprotein, putative | CDS | length=1983	7	10.5714	7
PF3D7_1101100	PF3D7_1101100 | Plasmodium falciparum 3D7 | rifin (RIF) | CDS | length=1050	7	11.1429	6
PF3D7_1100500	PF3D7_1100500 | Plasmodium falciparum 3D7 | rifin (RIF) | CDS | length=984	7	12.8571	6
PF3D7_1041200	PF3D7_1041200 | Plasmodium falciparum 3D7 | rifin (RIF) | CDS | length=1116	7	11.7143	6
PF3D7_1040900	PF3D7_1040900 | Plasmodium falciparum 3D7 | rifin (RIF) | CDS | length=936	7	14.2857	6
PF3D7_1040600	PF3D7_1040600 | Plasmodium falciparum 3D7 | rifin (RIF) | CDS | length=981	7	14.2857	6
PF3D7_1038500	PF3D7_1038500 | Plasmodium falciparum 3D7 | Plasmodium exported protein, unknown function | CDS | length=1125	7	17.1429	6
PF3D7_1038400	PF3D7_1038400 | Plasmodium falciparum 3D7 | gametocyte-specific protein (Pf11-1) | CDS | length=28692	7	15.4286	6
PF3D7_1038300	PF3D7_1038300 | Plasmodium falciparum 3D7 | conserved Plasmodium protein, unknown function | CDS | length=1101	7	12.5714	4
PF3D7_1036300	PF3D7_1036300 | Plasmodium falciparum 3D7 | merozoite surface protein (MSP3.8) | CDS | length=2289	7	10.5714	5
PF3D7_1035800	PF3D7_1035800 | Plasmodium falciparum 3D7 | probable protein, unknown function | CDS | length=2139	7	12	5
PF3D7_1034500	PF3D7_1034500 | Plasmodium falciparum 3D7 | conserved Plasmodium protein, unknown function | CDS | length=4536	7	13.4286	7
PF3D7_1030800	PF3D7_1030800 | Plasmodium falciparum 3D7 | calmodulin, putative | CDS | length=639	7	14	7
PF3D7_1028800	PF3D7_1028800 | Plasmodium falciparum 3D7 | conserved Plasmodium protein, unknown function | CDS | length=354	7	14.2857	7
PF3D7_1028200	PF3D7_1028200 | Plasmodium falciparum 3D7 | zinc finger, C3HC4 type, putative | CDS | length=825	7	13.4286	6
PF3D7_1027900	PF3D7_1027900 | Plasmodium falciparum 3D7 | DHHC-type zinc finger protein, putative | CDS | length=813	7	18.5714	6
PF3D7_1027100	PF3D7_1027100 | Plasmodium falciparum 3D7 | small subunit rRNA processing stabilizing factor, putative | CDS | length=2319	7	10.8571	6
PF3D7_1026600	PF3D7_1026600 | Plasmodium falciparum 3D7 | conserved Plasmodium protein, unknown function | CDS | length=5079	7	20	5
PF3D7_1025500	PF3D7_1025500 | Plasmodium falciparum 3D7 | conserved Plasmodium protein, unknown function | CDS | length=17304	7	18.8571	7
PF3D7_1024400	PF3D7_1024400 | Plasmodium falciparum 3D7 | conserved Plasmodium protein, unknown function | CDS | length=1509	7	18	7
PF3D7_1024200	PF3D7_1024200 | Plasmodium falciparum 3D7 | RNA binding protein, putative | CDS | length=483	7	16.2857	7
PF3D7_1021500	PF3D7_1021500 | Plasmodium falciparum 3D7 | RNA helicase, putative | CDS | length=2043	7	12.5714	5
PF3D7_1019900	PF3D7_1019900 | Plasmodium falciparum 3D7 | autophagy-related protein 8, putative (ATG8) | CDS | length=375	7	14	7
PF3D7_1017400	PF3D7_1017400 | Plasmodium falciparum 3D7 | phosphomannomutase, putative | CDS | length=735	7	10.8571	4
PF3D7_1016700	PF3D7_1016700 | Plasmodium falciparum 3D7 | Plasmodium exported protein (PHISTc), unknown function | CDS | length=2493	7	15.4286	6
PF3D7_1014700	PF3D7_1014700 | Plasmodium falciparum 3D7 | prohibitin, putative | CDS | length=915	7	14.2857	5
PF3D7_1014300	PF3D7_1014300 | Plasmodium falciparum 3D7 | conserved protein, unknown function | CDS | length=7140	7	14.5714	1
PF3D7_1014200	PF3D7_1014200 | Plasmodium falciparum 3D7 | male gamete fusion factor HAP2, putative (HAP2) | CDS | length=2670	7	14	7
PF3D7_1013600	PF3D7_1013600 | Plasmodium falciparum 3D7 | conserved Plasmodium protein, unknown function | CDS | length=6717	7	12.8571	5
PF3D7_1013200	PF3D7_1013200 | Plasmodium falciparum 3D7 | conserved Plasmodium protein, unknown function | CDS | length=3195	7	16.5714	7
PF3D7_1012000	PF3D7_1012000 | Plasmodium falciparum 3D7 | ubiquitin-protein ligase e3, putative | CDS | length=2346	7	14	7
PF3D7_1008100	PF3D7_1008100 | Plasmodium falciparum 3D7 | conserved Plasmodium protein, unknown function | CDS | length=11562	7	12.2857	6
PF3D7_1007700	PF3D7_1007700 | Plasmodium falciparum 3D7 | transcription factor with AP2 domain(s) (ApiAP2) | CDS | length=4794	7	12.2857	7
PF3D7_1007300	PF3D7_1007300 | Plasmodium falciparum 3D7 | conserved Plasmodium protein, unknown function | CDS | length=1941	7	14.5714	5
PF3D7_1007100	PF3D7_1007100 | Plasmodium falciparum 3D7 | conserved Plasmodium protein, unknown function | CDS | length=351	7	15.4286	7
PF3D7_1007000	PF3D7_1007000 | Plasmodium falciparum 3D7 | conserved Plasmodium membrane protein, unknown function | CDS | length=783	7	10.8571	6
PF3D7_1005900	PF3D7_1005900 | Plasmodium falciparum 3D7 | conserved Plasmodium protein, unknown function | CDS | length=1908	7	16.8571	6
PF3D7_1005400	PF3D7_1005400 | Plasmodium falciparum 3D7 | conserved Plasmodium protein, unknown function | CDS | length=801	7	16.2857	6
PF3D7_1004800	PF3D7_1004800 | Plasmodium falciparum 3D7 | ADP/ATP carrier protein, putative | CDS | length=1023	7	16.8571	5
PF3D7_1003400	PF3D7_1003400 | Plasmodium falciparum 3D7 | conserved Plasmodium protein, unknown function | CDS | length=6153	7	15.1429	4
PF3D7_1002500	PF3D7_1002500 | Plasmodium falciparum 3D7 | conserved Plasmodium protein, unknown function | CDS | length=564	7	14.5714	5
PF3D7_1002300	PF3D7_1002300 | Plasmodium falciparum 3D7 | conserved Plasmodium protein, unknown function | CDS | length=1293	7	14.2857	5
PF3D7_1000600	PF3D7_1000600 | Plasmodium falciparum 3D7 | rifin (RIF) | CDS | length=1086	7	14.8571	5
PF3D7_1000300	PF3D7_1000300 | Plasmodium falciparum 3D7 | rifin (RIF) | CDS | length=1038	7	14.8571	6
PF3D7_0937700	PF3D7_0937700 | Plasmodium falciparum 3D7 | rifin (RIF) | CDS | length=1104	7	11.1429	6
PF3D7_0937200	PF3D7_0937200 | Plasmodium falciparum 3D7 | lysophospholipase, putative | CDS | length=1074	7	9.42857	7
PF3D7_0937000	PF3D7_0937000 | Plasmodium falciparum 3D7 | Plasmodium exported protein (PHISTb), unknown function | CDS | length=1074	7	16.5714	6
PF3D7_0935300	PF3D7_0935300 | Plasmodium falciparum 3D7 | phosphatidylinositol N-acetylglucosaminyltransferase subunit P, putative | CDS | length=366	7	12.5714	7
PF3D7_0934900	PF3D7_0934900 | Plasmodium falciparum 3D7 | conserved Plasmodium protein, unknown function | CDS | length=1620	7	15.4286	5
PF3D7_0934100	PF3D7_0934100 | Plasmodium falciparum 3D7 | DNA excision-repair helicase, putative | CDS | length=3171	7	16.8571	6
PF3D7_0934000	PF3D7_0934000 | Plasmodium falciparum 3D7 | histidyl-tRNA synthetase, putative | CDS | length=1929	7	13.4286	6
PF3D7_0931900	PF3D7_0931900 | Plasmodium falciparum 3D7 | conserved Plasmodium protein, unknown function | CDS | length=792	7	14	7
PF3D7_0931000	PF3D7_0931000 | Plasmodium falciparum 3D7 | elongation factor Tu, putative | CDS | length=2736	7	15.1429	6
PF3D7_0930800	PF3D7_0930800 | Plasmodium falciparum 3D7 | conserved Plasmodium membrane protein, unknown function | CDS | length=13707	7	15.4286	6
PF3D7_0930300	PF3D7_0930300 | Plasmodium falciparum 3D7 | merozoite surface protein 1 (MSP1) | CDS | length=5163	7	10.8571	4
PF3D7_0928300	PF3D7_0928300 | Plasmodium falciparum 3D7 | conserved Plasmodium protein, unknown function | CDS | length=594	7	13.4286	7
PF3D7_0927600	PF3D7_0927600 | Plasmodium falciparum 3D7 | conserved Plasmodium protein, unknown function | CDS | length=1788	7	10.8571	7
PF3D7_0927400	PF3D7_0927400 | Plasmodium falciparum 3D7 | conserved Plasmodium protein, unknown function | CDS | length=2565	7	14.2857	6
PF3D7_0925500	PF3D7_0925500 | Plasmodium falciparum 3D7 | thioredoxin-like protein 2 (TLP2) | CDS | length=387	7	15.4286	5
PF3D7_0923200	PF3D7_0923200 | Plasmodium falciparum 3D7 | flavodoxin-like protein | CDS | length=2343	7	18.5714	6
PF3D7_0922900	PF3D7_0922900 | Plasmodium falciparum 3D7 | beta-ketoacyl-acyl carrier protein reductase (FabG) | CDS | length=906	7	14	5
PF3D7_0921300	PF3D7_0921300 | Plasmodium falciparum 3D7 | conserved Plasmodium protein, unknown function | CDS | length=1461	7	11.4286	7
PF3D7_0920600	PF3D7_0920600 | Plasmodium falciparum 3D7 | conserved Plasmodium protein, unknown function | CDS | length=4065	7	13.1429	5
PF3D7_0920500	PF3D7_0920500 | Plasmodium falciparum 3D7 | ADP-ribosylation factor, putative | CDS | length=576	7	14	6
PF3D7_0918400	PF3D7_0918400 | Plasmodium falciparum 3D7 | conserved Plasmodium protein, unknown function | CDS | length=5163	7	10.8571	4
PF3D7_0915700	PF3D7_0915700 | Plasmodium falciparum 3D7 | conserved Plasmodium protein, unknown function | CDS | length=570	7	16.2857	6
PF3D7_0913600	PF3D7_0913600 | Plasmodium falciparum 3D7 | conserved Plasmodium protein, unknown function | CDS | length=3696	7	16	6
PF3D7_0913500	PF3D7_0913500 | Plasmodium falciparum 3D7 | protease, putative | CDS | length=1299	7	12	5
PF3D7_0912100	PF3D7_0912100 | Plasmodium falciparum 3D7 | conserved Plasmodium protein, unknown function | CDS | length=1302	7	11.4286	6
PF3D7_0912000	PF3D7_0912000 | Plasmodium falciparum 3D7 | conserved Plasmodium protein, unknown function | CDS | length=4707	7	14.8571	6
PF3D7_0911800	PF3D7_0911800 | Plasmodium falciparum 3D7 | conserved Plasmodium protein, unknown function | CDS | length=831	7	13.7143	5
PF3D7_0911300	PF3D7_0911300 | Plasmodium falciparum 3D7 | cysteine repeat modular protein 1 (CRMP1) | CDS | length=9912	7	14	3
PF3D7_0910900	PF3D7_0910900 | Plasmodium falciparum 3D7 | DNA primase large subunit, putative | CDS | length=1620	7	14.8571	6
PF3D7_0910200	PF3D7_0910200 | Plasmodium falciparum 3D7 | conserved Plasmodium protein, unknown function | CDS | length=9210	7	12.5714	5
PF3D7_0908100	PF3D7_0908100 | Plasmodium falciparum 3D7 | conserved Plasmodium membrane protein, unknown function | CDS | length=1431	7	15.1429	7
PF3D7_0907200	PF3D7_0907200 | Plasmodium falciparum 3D7 | GTPase activator, putative | CDS | length=3402	7	11.7143	6
PF3D7_0905400	PF3D7_0905400 | Plasmodium falciparum 3D7 | high molecular weight rhoptry protein 3 (RhopH3) | CDS | length=2694	7	11.4286	7
PF3D7_0905200	PF3D7_0905200 | Plasmodium falciparum 3D7 | mitochondrial carrier protein, putative | CDS | length=3600	7	12.8571	6
PF3D7_0904600	PF3D7_0904600 | Plasmodium falciparum 3D7 | ubiquitin specific protease, putative | CDS | length=5313	7	12.5714	6
PF3D7_0904400	PF3D7_0904400 | Plasmodium falciparum 3D7 | signal peptidase complex subunit 3, putative (SPC3) | CDS | length=558	7	13.7143	6
PF3D7_0902500	PF3D7_0902500 | Plasmodium falciparum 3D7 | serine/threonine protein kinase, FIKK family (FIKK9.6) | CDS | length=1776	7	11.1429	7
PF3D7_0902200	PF3D7_0902200 | Plasmodium falciparum 3D7 | serine/threonine protein kinase, FIKK family (FIKK9.3) | CDS | length=1902	7	12	6
PF3D7_0900200	PF3D7_0900200 | Plasmodium falciparum 3D7 | rifin (RIF) | CDS | length=1131	7	11.4286	6
PF3D7_0900100	PF3D7_0900100 | Plasmodium falciparum 3D7 | erythrocyte membrane protein 1, PfEMP1 (VAR) | CDS | length=6813	7	19.4286	5
PF3D7_0833400	PF3D7_0833400 | Plasmodium falciparum 3D7 | rifin (RIF) | CDS | length=1023	7	11.1429	6
PF3D7_0832500	PF3D7_0832500 | Plasmodium falciparum 3D7 | rifin (RIF) | CDS | length=981	7	10.8571	7
PF3D7_0830800	PF3D7_0830800 | Plasmodium falciparum 3D7 | surface-associated interspersed gene 8.2 (SURFIN8.2) (SURF8.2) | CDS | length=6150	7	16	4
PF3D7_0828600	PF3D7_0828600 | Plasmodium falciparum 3D7 | folate transporter 1 (FT1) | CDS | length=1518	7	14.5714	7
PF3D7_0828100	PF3D7_0828100 | Plasmodium falciparum 3D7 | conserved Plasmodium protein, unknown function | CDS | length=3243	7	14.2857	3
PF3D7_0826100	PF3D7_0826100 | Plasmodium falciparum 3D7 | E3 ubiquitin-protein ligase, putative | CDS | length=25776	7	13.7143	5
PF3D7_0824600	PF3D7_0824600 | Plasmodium falciparum 3D7 | anamorsin related protein, putative | CDS | length=801	7	10.5714	7
PF3D7_0824100	PF3D7_0824100 | Plasmodium falciparum 3D7 | exonuclease, putative | CDS | length=1221	7	14	6
PF3D7_0822400	PF3D7_0822400 | Plasmodium falciparum 3D7 | conserved Plasmodium protein, unknown function | CDS | length=1314	7	11.1429	5
PF3D7_0820600	PF3D7_0820600 | Plasmodium falciparum 3D7 | conserved Plasmodium membrane protein, unknown function | CDS | length=1368	7	8.57143	5
PF3D7_0817900	PF3D7_0817900 | Plasmodium falciparum 3D7 | high mobility group protein (HMGB2) | CDS | length=300	7	14.8571	7
PF3D7_0817600	PF3D7_0817600 | Plasmodium falciparum 3D7 | conserved Plasmodium protein, unknown function | CDS | length=2889	7	13.7143	7
PF3D7_0817100	PF3D7_0817100 | Plasmodium falciparum 3D7 | GTPase, putative | CDS | length=2493	7	16	6
PF3D7_0815400	PF3D7_0815400 | Plasmodium falciparum 3D7 | conserved Plasmodium protein, unknown function | CDS | length=483	7	10.8571	7
PF3D7_0813700	PF3D7_0813700 | Plasmodium falciparum 3D7 | ABC transporter, putative | CDS | length=4260	7	14.8571	6
PF3D7_0812700	PF3D7_0812700 | Plasmodium falciparum 3D7 | RNA-binding protein (U1 snRNP-like), putative | CDS | length=708	7	14	7
PF3D7_0812600	PF3D7_0812600 | Plasmodium falciparum 3D7 | ubiquitin conjugating enzyme, putative | CDS | length=492	7	9.14286	6
PF3D7_0812000	PF3D7_0812000 | Plasmodium falciparum 3D7 | conserved Plasmodium protein, unknown function | CDS | length=1440	7	11.1429	4
PF3D7_0811800	PF3D7_0811800 | Plasmodium falciparum 3D7 | conserved Plasmodium protein, unknown function | CDS | length=1764	7	15.4286	6
PF3D7_0810900.2	PF3D7_0810900.2 | Plasmodium falciparum 3D7 | conserved Plasmodium protein, unknown function | CDS | length=366	7	13.1429	7
PF3D7_0810900.1	PF3D7_0810900.1 | Plasmodium falciparum 3D7 | conserved Plasmodium protein, unknown function | CDS | length=1038	7	13.1429	7
PF3D7_0810100	PF3D7_0810100 | Plasmodium falciparum 3D7 | apicoplast ribosomal protein L33 precursor, putative | CDS | length=336	7	15.4286	7
PF3D7_0806500	PF3D7_0806500 | Plasmodium falciparum 3D7 | DnaJ protein, putative | CDS | length=2028	7	9.42857	6
PF3D7_0805700	PF3D7_0805700 | Plasmodium falciparum 3D7 | serine/threonine protein kinase, FIKK family (TSTK0) | CDS | length=4374	7	17.4286	6
PF3D7_0805600	PF3D7_0805600 | Plasmodium falciparum 3D7 | apicoplast phosphatidic acid phosphatase, putative | CDS | length=927	7	11.1429	5
PF3D7_0803500	PF3D7_0803500 | Plasmodium falciparum 3D7 | AAA family ATPase, putative | CDS | length=4404	7	13.1429	6
PF3D7_0802400	PF3D7_0802400 | Plasmodium falciparum 3D7 | conserved Plasmodium protein, unknown function | CDS | length=2145	7	12.8571	5
PF3D7_0801500	PF3D7_0801500 | Plasmodium falciparum 3D7 | conserved Plasmodium protein, unknown function | CDS | length=1650	7	10	6
PF3D7_0801000	PF3D7_0801000 | Plasmodium falciparum 3D7 | Plasmodium exported protein (PHISTc), unknown function | CDS | length=3660	7	10.2857	7
PF3D7_0800500	PF3D7_0800500 | Plasmodium falciparum 3D7 | rifin (RIF) | CDS | length=1128	7	10.2857	7
PF3D7_0800400	PF3D7_0800400 | Plasmodium falciparum 3D7 | rifin (RIF) | CDS | length=993	7	11.7143	6
PF3D7_0732900	PF3D7_0732900 | Plasmodium falciparum 3D7 | rifin (RIF) | CDS | length=1020	7	11.1429	6
PF3D7_0732600	PF3D7_0732600 | Plasmodium falciparum 3D7 | Plasmodium exported protein, unknown function, fragment | CDS | length=213	7	15.7143	7
PF3D7_0731700	PF3D7_0731700 | Plasmodium falciparum 3D7 | Plasmodium exported protein (hyp9), unknown function | CDS | length=591	7	15.7143	5
PF3D7_0731100	PF3D7_0731100 | Plasmodium falciparum 3D7 | Plasmodium exported protein (PHISTc), unknown function (GEXP11) | CDS | length=2673	7	18.8571	6
PF3D7_0729900	PF3D7_0729900 | Plasmodium falciparum 3D7 | dynein heavy chain, putative | CDS | length=15198	7	12	6
PF3D7_0729800	PF3D7_0729800 | Plasmodium falciparum 3D7 | dynein light chain, putative | CDS | length=294	7	14.2857	6
PF3D7_0729200	PF3D7_0729200 | Plasmodium falciparum 3D7 | 1-cys peroxiredoxin (AOP) | CDS | length=723	7	14.2857	7
PF3D7_0727600	PF3D7_0727600 | Plasmodium falciparum 3D7 | conserved Plasmodium protein, unknown function | CDS | length=3090	7	15.1429	5
PF3D7_0727300	PF3D7_0727300 | Plasmodium falciparum 3D7 | DNA (cytosine-5)-methyltransferase, putative (DNMT2) | CDS | length=2121	7	13.7143	6
PF3D7_0726300	PF3D7_0726300 | Plasmodium falciparum 3D7 | mismatch repair protein pms1 homologue, putative | CDS | length=3993	7	15.4286	6
PF3D7_0726200	PF3D7_0726200 | Plasmodium falciparum 3D7 | serine/threonine protein kinase, FIKK family (FIKK7.1) | CDS | length=2538	7	14	5
PF3D7_0725300	PF3D7_0725300 | Plasmodium falciparum 3D7 | conserved Plasmodium protein, unknown function | CDS | length=2382	7	14.2857	6
PF3D7_0724900	PF3D7_0724900 | Plasmodium falciparum 3D7 | kinesin-like protein, putative | CDS | length=5694	7	16.2857	6
PF3D7_0724400	PF3D7_0724400 | Plasmodium falciparum 3D7 | mitochondrial import inner membrane translocase subunit tim14, putative | CDS | length=348	7	11.7143	6
PF3D7_0724200	PF3D7_0724200 | Plasmodium falciparum 3D7 | immunoglobulin-binding protein 1-related, putative | CDS | length=1284	7	11.4286	5
PF3D7_0723700	PF3D7_0723700 | Plasmodium falciparum 3D7 | conserved Plasmodium protein, unknown function | CDS | length=3099	7	15.4286	4
PF3D7_0723500	PF3D7_0723500 | Plasmodium falciparum 3D7 | dynactin 4, putative | CDS | length=681	7	16.5714	6
PF3D7_0723000	PF3D7_0723000 | Plasmodium falciparum 3D7 | tRNAHis guanylyltransferase, putative | CDS | length=900	7	16.5714	4
PF3D7_0721300	PF3D7_0721300 | Plasmodium falciparum 3D7 | DEAD/DEAH box ATP-dependent RNA helicase, putative | CDS | length=2700	7	16	5
PF3D7_0721000	PF3D7_0721000 | Plasmodium falciparum 3D7 | conserved Plasmodium membrane protein, unknown function | CDS | length=10380	7	12.2857	4
PF3D7_0720800	PF3D7_0720800 | Plasmodium falciparum 3D7 | Ham1-like protein, putative | CDS | length=597	7	11.1429	6
PF3D7_0720500	PF3D7_0720500 | Plasmodium falciparum 3D7 | conserved Plasmodium protein, unknown function | CDS | length=405	7	15.1429	3
PF3D7_0720000	PF3D7_0720000 | Plasmodium falciparum 3D7 | 3'-5' exoribonuclease Csl4 homolog, putative | CDS | length=588	7	10.8571	7
PF3D7_0719400	PF3D7_0719400 | Plasmodium falciparum 3D7 | conserved Plasmodium protein, unknown function | CDS | length=5196	7	12.2857	6
PF3D7_0717100	PF3D7_0717100 | Plasmodium falciparum 3D7 | conserved Plasmodium protein, unknown function | CDS | length=2739	7	15.4286	7
PF3D7_0716200	PF3D7_0716200 | Plasmodium falciparum 3D7 | conserved Plasmodium protein, unknown function | CDS | length=2499	7	11.7143	2
PF3D7_0715800	PF3D7_0715800 | Plasmodium falciparum 3D7 | drug/metabolite exporter, drug/metabolite transporter | CDS | length=1305	7	17.7143	5
PF3D7_0715500	PF3D7_0715500 | Plasmodium falciparum 3D7 | mitochondrial ATP synthase F1, epsilon subunit, putative | CDS | length=216	7	17.1429	5
PF3D7_0710300	PF3D7_0710300 | Plasmodium falciparum 3D7 | conserved Plasmodium membrane protein, unknown function | CDS | length=612	7	13.1429	5
PF3D7_0709600	PF3D7_0709600 | Plasmodium falciparum 3D7 | rRNA/tRNA ribonuclease MRP/P subunit, putative | CDS | length=3471	7	14.2857	5
PF3D7_0709200	PF3D7_0709200 | Plasmodium falciparum 3D7 | Cg6 protein,glutaredoxin-like protein (GLP3) | CDS | length=819	7	12	7
PF3D7_0709000	PF3D7_0709000 | Plasmodium falciparum 3D7 | chloroquine resistance transporter (CRT) | CDS | length=1275	7	13.7143	7
PF3D7_0707200	PF3D7_0707200 | Plasmodium falciparum 3D7 | conserved Plasmodium protein, unknown function | CDS | length=6390	7	17.1429	7
PF3D7_0704300	PF3D7_0704300 | Plasmodium falciparum 3D7 | conserved Plasmodium membrane protein, unknown function | CDS | length=5559	7	13.4286	5
PF3D7_0703000	PF3D7_0703000 | Plasmodium falciparum 3D7 | conserved Plasmodium protein, unknown function | CDS | length=5532	7	15.4286	6
PF3D7_0701100	PF3D7_0701100 | Plasmodium falciparum 3D7 | rifin (RIF) | CDS | length=990	7	11.7143	6
PF3D7_0700100	PF3D7_0700100 | Plasmodium falciparum 3D7 | erythrocyte membrane protein 1, PfEMP1 (VAR) | CDS | length=6861	7	18.2857	5
PF3D7_0632700	PF3D7_0632700 | Plasmodium falciparum 3D7 | rifin (RIF) | CDS | length=1131	7	11.7143	6
PF3D7_0632400	PF3D7_0632400 | Plasmodium falciparum 3D7 | rifin (RIF) | CDS | length=1134	7	9.71429	5
PF3D7_0631800	PF3D7_0631800 | Plasmodium falciparum 3D7 | rifin (RIF) | CDS | length=1029	7	14.2857	6
PF3D7_0626500	PF3D7_0626500 | Plasmodium falciparum 3D7 | conserved Plasmodium protein, unknown function | CDS | length=2844	7	18	6
PF3D7_0626400	PF3D7_0626400 | Plasmodium falciparum 3D7 | Sec14 domain containing protein | CDS | length=3480	7	14.2857	6
PF3D7_0626100	PF3D7_0626100 | Plasmodium falciparum 3D7 | oxidoreductase, short-chain dehydrogenase family, putative | CDS | length=1152	7	17.4286	6
PF3D7_0625000.2	PF3D7_0625000.2 | Plasmodium falciparum 3D7 | phosphatidic acid phosphatase | CDS | length=1386	7	13.4286	6
PF3D7_0625000.1	PF3D7_0625000.1 | Plasmodium falciparum 3D7 | phosphatidic acid phosphatase (PAP) | CDS | length=1320	7	13.4286	6
PF3D7_0624800	PF3D7_0624800 | Plasmodium falciparum 3D7 | conserved Plasmodium protein, unknown function | CDS | length=1875	7	14.8571	6
PF3D7_0624500	PF3D7_0624500 | Plasmodium falciparum 3D7 | anaphase promoting complex subunit, putative | CDS | length=270	7	15.1429	7
PF3D7_0624300	PF3D7_0624300 | Plasmodium falciparum 3D7 | conserved Plasmodium protein, unknown function | CDS | length=558	7	14	7
PF3D7_0622300	PF3D7_0622300 | Plasmodium falciparum 3D7 | conserved Plasmodium protein, unknown function | CDS | length=2505	7	13.1429	5
PF3D7_0621500	PF3D7_0621500 | Plasmodium falciparum 3D7 | conserved Plasmodium protein, unknown function | CDS | length=1032	7	9.71429	6
PF3D7_0620600	PF3D7_0620600 | Plasmodium falciparum 3D7 | conserved Plasmodium protein, unknown function | CDS | length=885	7	14.5714	6
PF3D7_0612800	PF3D7_0612800 | Plasmodium falciparum 3D7 | 6-cysteine protein (P12p) | CDS | length=1116	7	17.7143	6
PF3D7_0612000	PF3D7_0612000 | Plasmodium falciparum 3D7 | conserved Plasmodium protein, unknown function | CDS | length=255	7	15.4286	7
PF3D7_0611800	PF3D7_0611800 | Plasmodium falciparum 3D7 | conserved Plasmodium protein, unknown function | CDS | length=9747	7	18	7
PF3D7_0610100	PF3D7_0610100 | Plasmodium falciparum 3D7 | Pre-mRNA-splicing factor SLU7, putative (SLU7) | CDS | length=1335	7	8.85714	5
PF3D7_0610000	PF3D7_0610000 | Plasmodium falciparum 3D7 | mitochondrial ribosomal protein L19 precursor, putative | CDS | length=942	7	14.8571	5
PF3D7_0607400	PF3D7_0607400 | Plasmodium falciparum 3D7 | G-protein associated signal transduction protein, putative | CDS | length=1902	7	13.7143	6
PF3D7_0605300	PF3D7_0605300 | Plasmodium falciparum 3D7 | serine/threonine protein kinase (ARK1) | CDS | length=1062	7	15.1429	5
PF3D7_0604600	PF3D7_0604600 | Plasmodium falciparum 3D7 | DNA helicase, putative | CDS | length=5139	7	14	7
PF3D7_0602900	PF3D7_0602900 | Plasmodium falciparum 3D7 | conserved Plasmodium protein, unknown function | CDS | length=1413	7	13.1429	5
PF3D7_0602800	PF3D7_0602800 | Plasmodium falciparum 3D7 | JmjC domain containing protein (JmjC2) | CDS | length=1941	7	10.8571	4
PF3D7_0602300	PF3D7_0602300 | Plasmodium falciparum 3D7 | liver merozoite formation protein, putative;with=GeneDB:PBANKA_010110 (PALM) | CDS | length=945	7	14	7
PF3D7_0600700	PF3D7_0600700 | Plasmodium falciparum 3D7 | rifin (RIF) | CDS | length=1050	7	11.7143	6
PF3D7_0600300	PF3D7_0600300 | Plasmodium falciparum 3D7 | rifin (RIF) | CDS | length=1116	7	11.7143	6
PF3D7_0530700	PF3D7_0530700 | Plasmodium falciparum 3D7 | conserved Plasmodium protein, unknown function | CDS | length=3252	7	13.4286	5
PF3D7_0527300	PF3D7_0527300 | Plasmodium falciparum 3D7 | methionine aminopeptidase 1a, putative (MetAP1a) | CDS | length=984	7	12.2857	5
PF3D7_0527000	PF3D7_0527000 | Plasmodium falciparum 3D7 | minchromosome maintenance (MCM) complex subunit, putative (MCM3) | CDS | length=2889	7	13.7143	7
PF3D7_0526800	PF3D7_0526800 | Plasmodium falciparum 3D7 | conserved Plasmodium protein, unknown function | CDS | length=1107	7	12.2857	5
PF3D7_0526500	PF3D7_0526500 | Plasmodium falciparum 3D7 | conserved Plasmodium protein, unknown function | CDS | length=4155	7	14.5714	6
PF3D7_0525600	PF3D7_0525600 | Plasmodium falciparum 3D7 | RNA methyltransferase, putative | CDS | length=1056	7	13.4286	7
PF3D7_0523500	PF3D7_0523500 | Plasmodium falciparum 3D7 | outer arm dynein lc3, putative | CDS | length=342	7	12.2857	6
PF3D7_0523200	PF3D7_0523200 | Plasmodium falciparum 3D7 | conserved Plasmodium protein, unknown function | CDS | length=3306	7	11.4286	5
PF3D7_0522300	PF3D7_0522300 | Plasmodium falciparum 3D7 | S-adenosylmethionine-dependent methyltransferase, putative | CDS | length=825	7	10.5714	3
PF3D7_0521400	PF3D7_0521400 | Plasmodium falciparum 3D7 | conserved Plasmodium protein, unknown function | CDS | length=1689	7	11.1429	5
PF3D7_0519600	PF3D7_0519600 | Plasmodium falciparum 3D7 | conserved Plasmodium protein, unknown function | CDS | length=2268	7	14.5714	6
PF3D7_0519100	PF3D7_0519100 | Plasmodium falciparum 3D7 | mitochondrial ribosomal protein L14 precursor, putative | CDS | length=375	7	10.8571	6
PF3D7_0516300	PF3D7_0516300 | Plasmodium falciparum 3D7 | tRNA pseudouridine synthase, putative | CDS | length=2046	7	13.1429	5
PF3D7_0516000	PF3D7_0516000 | Plasmodium falciparum 3D7 | RAP protein, putative | CDS | length=3255	7	16.5714	6
PF3D7_0514700	PF3D7_0514700 | Plasmodium falciparum 3D7 | conserved Plasmodium protein, unknown function | CDS | length=4683	7	16.2857	5
PF3D7_0512500	PF3D7_0512500 | Plasmodium falciparum 3D7 | conserved Plasmodium protein, unknown function | CDS | length=2454	7	15.4286	6
PF3D7_0512300	PF3D7_0512300 | Plasmodium falciparum 3D7 | CDK-activating kinase assembly factor (MAT1) | CDS | length=783	7	10	5
PF3D7_0512100	PF3D7_0512100 | Plasmodium falciparum 3D7 | conserved Plasmodium protein, unknown function | CDS | length=387	7	13.1429	7
PF3D7_0511700	PF3D7_0511700 | Plasmodium falciparum 3D7 | kinase binding protein CGI-121, putative | CDS | length=540	7	14.8571	6
PF3D7_0511600	PF3D7_0511600 | Plasmodium falciparum 3D7 | conserved Plasmodium protein, unknown function | CDS | length=627	7	15.4286	7
PF3D7_0511400	PF3D7_0511400 | Plasmodium falciparum 3D7 | conserved Plasmodium protein, unknown function | CDS | length=1146	7	14.2857	6
PF3D7_0510500	PF3D7_0510500 | Plasmodium falciparum 3D7 | topoisomerase I | CDS | length=2520	7	12.5714	6
PF3D7_0509000	PF3D7_0509000 | Plasmodium falciparum 3D7 | SNAP protein (soluble N-ethylmaleimide-sensitive factor Attachment Protein), putative | CDS | length=897	7	8.57143	7
PF3D7_0507000	PF3D7_0507000 | Plasmodium falciparum 3D7 | conserved Plasmodium protein, unknown function | CDS | length=318	7	12.2857	7
PF3D7_0423800	PF3D7_0423800 | Plasmodium falciparum 3D7 | conserved Plasmodium protein, unknown function | CDS | length=1089	7	13.1429	7
PF3D7_0422800	PF3D7_0422800 | Plasmodium falciparum 3D7 | serpentine receptor, putative (PfSR12) | CDS | length=1413	7	17.1429	7
PF3D7_0422300	PF3D7_0422300 | Plasmodium falciparum 3D7 | alpha tubulin 2 | CDS | length=1353	7	12.5714	7
PF3D7_0420200	PF3D7_0420200 | Plasmodium falciparum 3D7 | holo-(acyl-carrier protein) synthase, putative | CDS | length=1785	7	16.5714	5
PF3D7_0418600	PF3D7_0418600 | Plasmodium falciparum 3D7 | regulator of chromosome condensation, putative | CDS | length=6036	7	16.5714	7
PF3D7_0417800	PF3D7_0417800 | Plasmodium falciparum 3D7 | cdc2-related protein kinase 1 (CRK1) | CDS | length=2100	7	14.2857	6
PF3D7_0416400	PF3D7_0416400 | Plasmodium falciparum 3D7 | histone acetyltransferase, putative (HAT1) | CDS | length=3780	7	14.8571	6
PF3D7_0416300	PF3D7_0416300 | Plasmodium falciparum 3D7 | DNA replication licensing factor, putative | CDS | length=4398	7	17.4286	7
PF3D7_0416200	PF3D7_0416200 | Plasmodium falciparum 3D7 | conserved Plasmodium protein, unknown function | CDS | length=624	7	12.8571	6
PF3D7_0416000	PF3D7_0416000 | Plasmodium falciparum 3D7 | RNA binding protein, putative | CDS | length=1740	7	14.2857	6
PF3D7_0415800	PF3D7_0415800 | Plasmodium falciparum 3D7 | RING zinc finger protein, putative | CDS | length=2628	7	15.1429	7
PF3D7_0415400	PF3D7_0415400 | Plasmodium falciparum 3D7 | nonclathrin coat protein zeta2-cop-related protein, putative | CDS | length=627	7	10.5714	4
PF3D7_0414400	PF3D7_0414400 | Plasmodium falciparum 3D7 | conserved Plasmodium protein, unknown function | CDS | length=993	7	14.5714	6
PF3D7_0414100	PF3D7_0414100 | Plasmodium falciparum 3D7 | conserved Plasmodium membrane protein, unknown function | CDS | length=4458	7	11.1429	5
PF3D7_0412100	PF3D7_0412100 | Plasmodium falciparum 3D7 | mitochondrial ribosomal protein S12 precursor, putative | CDS | length=1011	7	10.2857	5
PF3D7_0411800	PF3D7_0411800 | Plasmodium falciparum 3D7 | conserved Plasmodium protein, unknown function | CDS | length=5787	7	12.5714	7
PF3D7_0411400	PF3D7_0411400 | Plasmodium falciparum 3D7 | DEAD box ATP-dependent RNA helicase, putative | CDS | length=3915	7	14.2857	5
PF3D7_0411300	PF3D7_0411300 | Plasmodium falciparum 3D7 | conserved Plasmodium protein, unknown function | CDS | length=2169	7	10.5714	5
PF3D7_0410700	PF3D7_0410700 | Plasmodium falciparum 3D7 | GTPase, putative | CDS | length=2715	7	16	6
PF3D7_0410600	PF3D7_0410600 | Plasmodium falciparum 3D7 | conserved Plasmodium protein, unknown function | CDS | length=981	7	10.8571	5
PF3D7_0409000	PF3D7_0409000 | Plasmodium falciparum 3D7 | conserved Plasmodium protein, unknown function | CDS | length=7704	7	16	7
PF3D7_0407500	PF3D7_0407500 | Plasmodium falciparum 3D7 | mitochondrial carrier protein, putative | CDS | length=1143	7	13.1429	6
PF3D7_0407400	PF3D7_0407400 | Plasmodium falciparum 3D7 | conserved Plasmodium protein, unknown function | CDS | length=309	7	12.8571	7
PF3D7_0406900	PF3D7_0406900 | Plasmodium falciparum 3D7 | conserved Plasmodium protein, unknown function | CDS | length=5256	7	16.5714	7
PF3D7_0405100	PF3D7_0405100 | Plasmodium falciparum 3D7 | Sec24 subunit b (SEC24b) | CDS | length=4053	7	10.5714	4
PF3D7_0404800	PF3D7_0404800 | Plasmodium falciparum 3D7 | conserved Plasmodium protein, unknown function | CDS | length=1704	7	14	7
PF3D7_0404600	PF3D7_0404600 | Plasmodium falciparum 3D7 | conserved Plasmodium membrane protein, unknown function | CDS | length=12417	7	12.8571	6
PF3D7_0402300	PF3D7_0402300 | Plasmodium falciparum 3D7 | normocyte binding protein 1,reticulocyte binding protein homologue 1 (RH1) | CDS | length=8916	7	11.7143	7
PF3D7_0401100	PF3D7_0401100 | Plasmodium falciparum 3D7 | Plasmodium exported protein, unknown function, fragment | CDS | length=213	7	15.7143	7
PF3D7_0400700	PF3D7_0400700 | Plasmodium falciparum 3D7 | rifin (RIF) | CDS | length=1143	7	11.7143	6
PF3D7_0400300	PF3D7_0400300 | Plasmodium falciparum 3D7 | rifin (RIF) | CDS | length=1113	7	11.7143	6
PF3D7_0324800	PF3D7_0324800 | Plasmodium falciparum 3D7 | rifin (rifin (3D7-rifT3-7)) | CDS | length=1116	7	11.1429	6
PF3D7_0323400	PF3D7_0323400 | Plasmodium falciparum 3D7 | Rh5 interacting protein (RIPR) | CDS | length=3261	7	13.7143	7
PF3D7_0322500	PF3D7_0322500 | Plasmodium falciparum 3D7 | iron-sulfur cluster assembly accessory protein, putative | CDS | length=1215	7	11.1429	4
PF3D7_0322100	PF3D7_0322100 | Plasmodium falciparum 3D7 | RNA triphosphatase (Prt1) | CDS | length=1776	7	14.2857	6
PF3D7_0321200	PF3D7_0321200 | Plasmodium falciparum 3D7 | N-acetylglucosamine-1-phosphate transferase, putative | CDS | length=1194	7	12.8571	6
PF3D7_0319300	PF3D7_0319300 | Plasmodium falciparum 3D7 | ubiquitin conjugating enzyme, putative | CDS | length=483	7	12.5714	4
PF3D7_0318200	PF3D7_0318200 | Plasmodium falciparum 3D7 | DNA-directed RNA polymerase II, putative | CDS | length=7374	7	12	6
PF3D7_0317800	PF3D7_0317800 | Plasmodium falciparum 3D7 | proteasome regulatory protein, putative | CDS | length=678	7	10.8571	5
PF3D7_0317200	PF3D7_0317200 | Plasmodium falciparum 3D7 | cdc2-related protein kinase 4 (CRK4) | CDS | length=4662	7	17.1429	5
PF3D7_0315500	PF3D7_0315500 | Plasmodium falciparum 3D7 | mitochondrial ribosomal protein L29/L47 precursor, putative | CDS | length=699	7	14	5
PF3D7_0314300	PF3D7_0314300 | Plasmodium falciparum 3D7 | DER1-like protein (Der1-2) | CDS | length=1359	7	14.8571	5
PF3D7_0314200	PF3D7_0314200 | Plasmodium falciparum 3D7 | conserved Plasmodium protein, unknown function | CDS | length=4158	7	18	6
PF3D7_0313800	PF3D7_0313800 | Plasmodium falciparum 3D7 | conserved Plasmodium protein, unknown function | CDS | length=1986	7	14.5714	6
PF3D7_0313400	PF3D7_0313400 | Plasmodium falciparum 3D7 | conserved Plasmodium protein, unknown function | CDS | length=2355	7	10.5714	4
PF3D7_0312000	PF3D7_0312000 | Plasmodium falciparum 3D7 | conserved Plasmodium protein, unknown function | CDS | length=411	7	14	7
PF3D7_0311900	PF3D7_0311900 | Plasmodium falciparum 3D7 | conserved Plasmodium protein, unknown function | CDS | length=2307	7	15.1429	7
PF3D7_0310300	PF3D7_0310300 | Plasmodium falciparum 3D7 | phosphoglycerate mutase, putative | CDS | length=3498	7	11.1429	6
PF3D7_0310200	PF3D7_0310200 | Plasmodium falciparum 3D7 | phd finger protein, putative | CDS | length=13653	7	16.2857	6
PF3D7_0309100	PF3D7_0309100 | Plasmodium falciparum 3D7 | conserved Plasmodium protein, unknown function | CDS | length=537	7	14.2857	4
PF3D7_0308800	PF3D7_0308800 | Plasmodium falciparum 3D7 | conserved protein, unknown function | CDS | length=327	7	12.8571	6
PF3D7_0305500	PF3D7_0305500 | Plasmodium falciparum 3D7 | conserved Plasmodium protein, unknown function | CDS | length=11802	7	14.8571	5
PF3D7_0305000	PF3D7_0305000 | Plasmodium falciparum 3D7 | elongation factor Ts (EF-Ts) | CDS | length=1173	7	16.8571	4
PF3D7_0303700	PF3D7_0303700 | Plasmodium falciparum 3D7 | dihydrolipoamide acyltransferase, putative | CDS | length=1347	7	15.4286	7
PF3D7_0302500	PF3D7_0302500 | Plasmodium falciparum 3D7 | cytoadherence linked asexual protein 3.1 (CLAG3.1) | CDS | length=4254	7	16.8571	7
PF3D7_0301900	PF3D7_0301900 | Plasmodium falciparum 3D7 | conserved Plasmodium protein, unknown function | CDS | length=1197	7	16	7
PF3D7_0301600	PF3D7_0301600 | Plasmodium falciparum 3D7 | Plasmodium exported protein (hyp1), unknown function (GEXP21) | CDS | length=2199	7	10	7
PF3D7_0301200	PF3D7_0301200 | Plasmodium falciparum 3D7 | serine/threonine protein kinase, FIKK family (FIKK3) | CDS | length=1833	7	9.42857	7
PF3D7_0300600	PF3D7_0300600 | Plasmodium falciparum 3D7 | Plasmodium exported protein, unknown function, fragment | CDS | length=213	7	15.7143	7
PF3D7_0300200	PF3D7_0300200 | Plasmodium falciparum 3D7 | rifin (RIF) | CDS | length=981	7	11.7143	6
PF3D7_0223400	PF3D7_0223400 | Plasmodium falciparum 3D7 | rifin (RIF) | CDS | length=984	7	11.1429	6
PF3D7_0223300	PF3D7_0223300 | Plasmodium falciparum 3D7 | erythrocyte membrane protein 1 (PfEMP1), truncated | CDS | length=1296	7	12.5714	5
PF3D7_0223200	PF3D7_0223200 | Plasmodium falciparum 3D7 | rifin (RIF) | CDS | length=1038	7	14	6
PF3D7_0222600	PF3D7_0222600 | Plasmodium falciparum 3D7 | rifin (RIF) | CDS | length=1107	7	12.2857	6
PF3D7_0220000	PF3D7_0220000 | Plasmodium falciparum 3D7 | liver stage antigen 3 (LSA3) | CDS | length=4677	7	11.7143	6
PF3D7_0219800	PF3D7_0219800 | Plasmodium falciparum 3D7 | Plasmodium exported protein (PHISTc), unknown function | CDS | length=960	7	16.5714	6
PF3D7_0215500	PF3D7_0215500 | Plasmodium falciparum 3D7 | conserved Plasmodium protein, unknown function | CDS | length=2295	7	14	5
PF3D7_0214800	PF3D7_0214800 | Plasmodium falciparum 3D7 | conserved Plasmodium membrane protein, unknown function | CDS | length=4116	7	12.2857	7
PF3D7_0214500	PF3D7_0214500 | Plasmodium falciparum 3D7 | conserved Plasmodium protein, unknown function | CDS | length=921	7	17.4286	7
PF3D7_0212600	PF3D7_0212600 | Plasmodium falciparum 3D7 | secreted protein altered thrombospondin repeat protein (SPATR) | CDS | length=753	7	12.8571	4
PF3D7_0212200	PF3D7_0212200 | Plasmodium falciparum 3D7 | mitochondrial ribosomal protein L12 precursor, putative | CDS | length=768	7	10.8571	6
PF3D7_0211600	PF3D7_0211600 | Plasmodium falciparum 3D7 | dolichol-linked oligosaccharide biosynthesis enzyme, putative | CDS | length=630	7	16.8571	6
PF3D7_0211100	PF3D7_0211100 | Plasmodium falciparum 3D7 | conserved Plasmodium protein, unknown function | CDS | length=3366	7	14.5714	6
PF3D7_0209600	PF3D7_0209600 | Plasmodium falciparum 3D7 | transporter, putative | CDS | length=3399	7	15.7143	6
PF3D7_0208400	PF3D7_0208400 | Plasmodium falciparum 3D7 | conserved Plasmodium protein, unknown function | CDS | length=6033	7	18.8571	5
PF3D7_0207300	PF3D7_0207300 | Plasmodium falciparum 3D7 | serine repeat antigen 8 (SERA8) | CDS | length=2040	7	16	6
PF3D7_0207100	PF3D7_0207100 | Plasmodium falciparum 3D7 | conserved Plasmodium protein, unknown function | CDS | length=5238	7	19.1429	7
PF3D7_0206900.2	PF3D7_0206900.2 | Plasmodium falciparum 3D7 | merozoite surface protein 5 | CDS | length=786	7	17.7143	7
PF3D7_0205600	PF3D7_0205600 | Plasmodium falciparum 3D7 | conserved Plasmodium protein, unknown function | CDS | length=1908	7	12.8571	6
PF3D7_0203200	PF3D7_0203200 | Plasmodium falciparum 3D7 | conserved Plasmodium protein, unknown function | CDS | length=1524	7	12.2857	7
PF3D7_0202100	PF3D7_0202100 | Plasmodium falciparum 3D7 | Plasmodium exported protein (PHISTc), unknown function | CDS | length=909	7	10.8571	2
PF3D7_0200500	PF3D7_0200500 | Plasmodium falciparum 3D7 | rifin (RIF) | CDS | length=1113	7	10.8571	4
PF3D7_0114800	PF3D7_0114800 | Plasmodium falciparum 3D7 | Plasmodium exported protein (hyp7), unknown function | CDS | length=633	7	14	5
PF3D7_0112900	PF3D7_0112900 | Plasmodium falciparum 3D7 | Plasmodium exported protein, unknown function | CDS | length=567	7	12.5714	6
PF3D7_0111000	PF3D7_0111000 | Plasmodium falciparum 3D7 | kinesin, putative | CDS | length=4995	7	10.2857	7
PF3D7_0109200	PF3D7_0109200 | Plasmodium falciparum 3D7 | mRNA cleavage factor-like protein, putative | CDS | length=699	7	12.8571	6
PF3D7_0107800	PF3D7_0107800 | Plasmodium falciparum 3D7 | DNA repair exonuclease Mre11, putative | CDS | length=3702	7	14.2857	7
PF3D7_0107600	PF3D7_0107600 | Plasmodium falciparum 3D7 | serine/threonine protein kinase, putative | CDS | length=4788	7	17.7143	7
PF3D7_0105800	PF3D7_0105800 | Plasmodium falciparum 3D7 | conserved Plasmodium protein, unknown function | CDS | length=2499	7	12.5714	5
PF3D7_0105700	PF3D7_0105700 | Plasmodium falciparum 3D7 | asparagine-rich antigen Pfa35-2 | CDS | length=9192	7	15.4286	4
PF3D7_0103000	PF3D7_0103000 | Plasmodium falciparum 3D7 | conserved Plasmodium protein, unknown function | CDS | length=780	7	12	6
PF3D7_0101900	PF3D7_0101900 | Plasmodium falciparum 3D7 | rifin (RIF) | CDS | length=1032	7	12.8571	5
PF3D7_0100800	PF3D7_0100800 | Plasmodium falciparum 3D7 | rifin (RIF) | CDS | length=1035	7	11.1429	6
PF3D7_0100200	PF3D7_0100200 | Plasmodium falciparum 3D7 | rifin (RIF) | CDS | length=996	7	11.7143	6
PFC10_API0059	PFC10_API0059 | Plasmodium falciparum 3D7 | apicoplast ribosomal protein S11 (rps11) | CDS | length=399	6	8.28571	3
PFC10_API0038	PFC10_API0038 | Plasmodium falciparum 3D7 | apicoplast ribosomal protein L16 (rpl16) | CDS | length=390	6	8	5
PFC10_API0036	PFC10_API0036 | Plasmodium falciparum 3D7 | apicoplast ribosomal protein L14 (rpl14) | CDS | length=345	6	9.14286	5
PFC10_API0018	PFC10_API0018 | Plasmodium falciparum 3D7 | apicoplast ribosomal protein S2 (rps2) | CDS | length=684	6	13.4286	6
PF3D7_1479900	PF3D7_1479900 | Plasmodium falciparum 3D7 | stevor | CDS | length=915	6	10	6
PF3D7_1479700	PF3D7_1479700 | Plasmodium falciparum 3D7 | rifin (RIF) | CDS | length=1047	6	9.42857	5
PF3D7_1478600	PF3D7_1478600 | Plasmodium falciparum 3D7 | Plasmodium exported protein (hyp17), unknown function | CDS | length=3792	6	12.8571	6
PF3D7_1477700	PF3D7_1477700 | Plasmodium falciparum 3D7 | Plasmodium exported protein (PHISTa), unknown function (Pfg14-748) | CDS | length=876	6	15.1429	5
PF3D7_1475400	PF3D7_1475400 | Plasmodium falciparum 3D7 | cysteine repeat modular protein 4 (CRMP4) | CDS | length=17721	6	12.5714	4
PF3D7_1474500	PF3D7_1474500 | Plasmodium falciparum 3D7 | splicing factor 3A subunit 1, putative (SF3A1) | CDS | length=2106	6	16.5714	6
PF3D7_1473300	PF3D7_1473300 | Plasmodium falciparum 3D7 | conserved Plasmodium protein, unknown function | CDS | length=2841	6	16	5
PF3D7_1471900	PF3D7_1471900 | Plasmodium falciparum 3D7 | conserved Plasmodium protein, unknown function | CDS | length=6387	6	9.14286	3
PF3D7_1471300	PF3D7_1471300 | Plasmodium falciparum 3D7 | conserved Plasmodium protein, unknown function | CDS | length=1746	6	12	4
PF3D7_1470900	PF3D7_1470900 | Plasmodium falciparum 3D7 | 20S proteasome beta 4 subunit, putative | CDS | length=588	6	12.5714	2
PF3D7_1468600	PF3D7_1468600 | Plasmodium falciparum 3D7 | aminophospholipid transporter, putative | CDS | length=6027	6	20.8571	4
PF3D7_1468500	PF3D7_1468500 | Plasmodium falciparum 3D7 | derlin-1 (Der1-1) | CDS | length=645	6	12	6
PF3D7_1467700	PF3D7_1467700 | Plasmodium falciparum 3D7 | conserved Plasmodium protein, unknown function | CDS | length=249	6	15.1429	4
PF3D7_1466400	PF3D7_1466400 | Plasmodium falciparum 3D7 | transcription factor with AP2 domain(s) (ApiAP2) | CDS | length=2442	6	9.71429	6
PF3D7_1465400	PF3D7_1465400 | Plasmodium falciparum 3D7 | conserved Plasmodium protein, unknown function | CDS | length=273	6	13.7143	5
PF3D7_1464500	PF3D7_1464500 | Plasmodium falciparum 3D7 | conserved Plasmodium membrane protein, unknown function | CDS | length=9756	6	17.1429	4
PF3D7_1463900	PF3D7_1463900 | Plasmodium falciparum 3D7 | conserved Plasmodium membrane protein, unknown function | CDS | length=3216	6	15.4286	6
PF3D7_1463700	PF3D7_1463700 | Plasmodium falciparum 3D7 | cyclin homologue (CYC1) | CDS | length=981	6	8.85714	5
PF3D7_1462700	PF3D7_1462700 | Plasmodium falciparum 3D7 | cytochrome c1 precursor, putative | CDS | length=1185	6	14.5714	6
PF3D7_1462500	PF3D7_1462500 | Plasmodium falciparum 3D7 | conserved Plasmodium protein, unknown function | CDS | length=2289	6	12.8571	5
PF3D7_1461600	PF3D7_1461600 | Plasmodium falciparum 3D7 | splicing factor 3B subunit 2, putative (SF3B2) | CDS | length=2034	6	10	6
PF3D7_1461200	PF3D7_1461200 | Plasmodium falciparum 3D7 | mitochondrial ribosomal protein S4/S9 precursor, putative | CDS | length=552	6	11.1429	4
PF3D7_1461100	PF3D7_1461100 | Plasmodium falciparum 3D7 | conserved Plasmodium protein, unknown function | CDS | length=2478	6	13.7143	6
PF3D7_1459600	PF3D7_1459600 | Plasmodium falciparum 3D7 | conserved Plasmodium protein, unknown function | CDS | length=2406	6	14.5714	6
PF3D7_1458800	PF3D7_1458800 | Plasmodium falciparum 3D7 | conserved Plasmodium protein, unknown function | CDS | length=2598	6	11.4286	5
PF3D7_1458200	PF3D7_1458200 | Plasmodium falciparum 3D7 | conserved Plasmodium protein, unknown function | CDS | length=333	6	17.7143	4
PF3D7_1456500	PF3D7_1456500 | Plasmodium falciparum 3D7 | conserved Plasmodium protein, unknown function | CDS | length=7176	6	11.7143	5
PF3D7_1455900	PF3D7_1455900 | Plasmodium falciparum 3D7 | dfg10 like protein, putative | CDS | length=858	6	13.7143	5
PF3D7_1455000	PF3D7_1455000 | Plasmodium falciparum 3D7 | protein phosphatase, putative | CDS | length=1233	6	19.4286	3
PF3D7_1454600	PF3D7_1454600 | Plasmodium falciparum 3D7 | mitochondrial ribosomal protein S11 precursor, putative | CDS | length=690	6	13.7143	5
PF3D7_1454500	PF3D7_1454500 | Plasmodium falciparum 3D7 | nifU protein, putative | CDS | length=489	6	10	4
PF3D7_1453900	PF3D7_1453900 | Plasmodium falciparum 3D7 | conserved Plasmodium protein, unknown function | CDS | length=2886	6	12.5714	5
PF3D7_1453300	PF3D7_1453300 | Plasmodium falciparum 3D7 | conserved protein, unknown function | CDS | length=231	6	12.8571	5
PF3D7_1453200	PF3D7_1453200 | Plasmodium falciparum 3D7 | conserved Plasmodium protein, unknown function | CDS | length=4488	6	10.2857	4
PF3D7_1453100	PF3D7_1453100 | Plasmodium falciparum 3D7 | conserved Plasmodium protein, unknown function | CDS | length=1893	6	13.4286	6
PF3D7_1452700	PF3D7_1452700 | Plasmodium falciparum 3D7 | U1 snRNA associated protein, putative | CDS | length=1011	6	15.4286	5
PF3D7_1452200	PF3D7_1452200 | Plasmodium falciparum 3D7 | aminomethyltransferase, putative | CDS | length=1575	6	12	5
PF3D7_1452000	PF3D7_1452000 | Plasmodium falciparum 3D7 | rhoptry neck protein 2 (RON2) | CDS | length=6570	6	12.2857	5
PF3D7_1451500	PF3D7_1451500 | Plasmodium falciparum 3D7 | conserved Plasmodium protein, unknown function | CDS | length=444	6	14.5714	5
PF3D7_1451400	PF3D7_1451400 | Plasmodium falciparum 3D7 | transcriptional regulatory protein sir2b (Sir2B) | CDS | length=3915	6	14.8571	5
PF3D7_1451000	PF3D7_1451000 | Plasmodium falciparum 3D7 | conserved Plasmodium protein, unknown function | CDS | length=2415	6	13.4286	3
PF3D7_1450900	PF3D7_1450900 | Plasmodium falciparum 3D7 | acetyl-CoA acetyltransferase, putative | CDS | length=1197	6	14	5
PF3D7_1450000	PF3D7_1450000 | Plasmodium falciparum 3D7 | serine/threonine protein kinase, putative | CDS | length=1131	6	15.1429	6
PF3D7_1449900	PF3D7_1449900 | Plasmodium falciparum 3D7 | conserved Plasmodium protein, unknown function | CDS | length=1023	6	12.5714	4
PF3D7_1447700	PF3D7_1447700 | Plasmodium falciparum 3D7 | conserved Plasmodium protein, unknown function | CDS | length=1029	6	12.5714	3
PF3D7_1447600	PF3D7_1447600 | Plasmodium falciparum 3D7 | conserved Plasmodium protein, unknown function | CDS | length=366	6	15.4286	5
PF3D7_1446100	PF3D7_1446100 | Plasmodium falciparum 3D7 | conserved Plasmodium protein, unknown function | CDS | length=2013	6	14	6
PF3D7_1445500	PF3D7_1445500 | Plasmodium falciparum 3D7 | conserved Plasmodium protein, unknown function | CDS | length=450	6	11.4286	5
PF3D7_1445400	PF3D7_1445400 | Plasmodium falciparum 3D7 | protein serine/threonine kinase-1 (CLK1) | CDS | length=2646	6	5.14286	3
PF3D7_1443800	PF3D7_1443800 | Plasmodium falciparum 3D7 | zinc finger protein, putative | CDS | length=1227	6	14	5
PF3D7_1441500	PF3D7_1441500 | Plasmodium falciparum 3D7 | conserved Plasmodium protein, unknown function | CDS | length=1458	6	12.5714	4
PF3D7_1440600	PF3D7_1440600 | Plasmodium falciparum 3D7 | conserved Plasmodium protein, unknown function | CDS | length=1392	6	13.7143	3
PF3D7_1439500	PF3D7_1439500 | Plasmodium falciparum 3D7 | CCAAT-binding transcription factor, putative | CDS | length=3225	6	12.5714	5
PF3D7_1437400	PF3D7_1437400 | Plasmodium falciparum 3D7 | pantothenate kinase, putative | CDS | length=2301	6	13.7143	5
PF3D7_1437000	PF3D7_1437000 | Plasmodium falciparum 3D7 | N-acetyltransferase, putative | CDS | length=1635	6	12.2857	6
PF3D7_1436200	PF3D7_1436200 | Plasmodium falciparum 3D7 | conserved Plasmodium protein, unknown function | CDS | length=6810	6	14.8571	5
PF3D7_1435900	PF3D7_1435900 | Plasmodium falciparum 3D7 | conserved Plasmodium protein, unknown function | CDS | length=942	6	12.8571	6
PF3D7_1434900	PF3D7_1434900 | Plasmodium falciparum 3D7 | conserved Plasmodium protein, unknown function | CDS | length=984	6	14.5714	5
PF3D7_1434400	PF3D7_1434400 | Plasmodium falciparum 3D7 | conserved Plasmodium membrane protein, unknown function | CDS | length=858	6	16.2857	5
PF3D7_1434200	PF3D7_1434200 | Plasmodium falciparum 3D7 | calmodulin | CDS | length=450	6	10.2857	6
PF3D7_1432900	PF3D7_1432900 | Plasmodium falciparum 3D7 | SF-assemblin, putative | CDS | length=810	6	16	5
PF3D7_1432300	PF3D7_1432300 | Plasmodium falciparum 3D7 | conserved Plasmodium protein, unknown function | CDS | length=4920	6	11.4286	5
PF3D7_1430900	PF3D7_1430900 | Plasmodium falciparum 3D7 | cytochrome c oxidase subunit II precursor, putative | CDS | length=519	6	14.2857	5
PF3D7_1430800	PF3D7_1430800 | Plasmodium falciparum 3D7 | conserved Plasmodium protein, unknown function | CDS | length=798	6	18	5
PF3D7_1429700	PF3D7_1429700 | Plasmodium falciparum 3D7 | mitochondrial ribosomal protein L15 precursor, putative | CDS | length=1101	6	10.8571	6
PF3D7_1429600	PF3D7_1429600 | Plasmodium falciparum 3D7 | conserved Plasmodium protein, unknown function (GEXP03) | CDS | length=660	6	10.5714	6
PF3D7_1429500	PF3D7_1429500 | Plasmodium falciparum 3D7 | diphthamide synthesis protein, putative | CDS | length=2235	6	11.7143	3
PF3D7_1428700	PF3D7_1428700 | Plasmodium falciparum 3D7 | conserved protein, unknown function | CDS | length=1302	6	15.4286	4
PF3D7_1428600	PF3D7_1428600 | Plasmodium falciparum 3D7 | peptide chain release factor 1, putative | CDS | length=915	6	17.7143	5
PF3D7_1427000	PF3D7_1427000 | Plasmodium falciparum 3D7 | conserved Plasmodium protein, unknown function | CDS | length=3510	6	15.1429	4
PF3D7_1426600	PF3D7_1426600 | Plasmodium falciparum 3D7 | conserved Plasmodium protein, unknown function | CDS | length=4296	6	12.8571	4
PF3D7_1422700	PF3D7_1422700 | Plasmodium falciparum 3D7 | conserved Plasmodium protein, unknown function | CDS | length=3573	6	11.1429	6
PF3D7_1422400	PF3D7_1422400 | Plasmodium falciparum 3D7 | conserved Plasmodium protein, unknown function | CDS | length=4893	6	6.57143	6
PF3D7_1421400	PF3D7_1421400 | Plasmodium falciparum 3D7 | DNA-directed RNA polymerase III subunit C, putative | CDS | length=867	6	14.8571	5
PF3D7_1420800	PF3D7_1420800 | Plasmodium falciparum 3D7 | dynein-associated protein, putative | CDS | length=774	6	13.7143	5
PF3D7_1420500	PF3D7_1420500 | Plasmodium falciparum 3D7 | conserved Plasmodium membrane protein, unknown function | CDS | length=3531	6	13.1429	5
PF3D7_1419500	PF3D7_1419500 | Plasmodium falciparum 3D7 | conserved Plasmodium protein, unknown function | CDS | length=636	6	14.8571	5
PF3D7_1419000	PF3D7_1419000 | Plasmodium falciparum 3D7 | conserved Plasmodium protein, unknown function | CDS | length=3501	6	10	5
PF3D7_1416300	PF3D7_1416300 | Plasmodium falciparum 3D7 | conserved protein, unknown function | CDS | length=1254	6	13.4286	5
PF3D7_1416100	PF3D7_1416100 | Plasmodium falciparum 3D7 | root hair defective 3 GTP-binding protein (RHD3) homolog, putative | CDS | length=2814	6	15.1429	6
PF3D7_1414900	PF3D7_1414900 | Plasmodium falciparum 3D7 | ATP-dependent protease, putative | CDS | length=3579	6	16.8571	5
PF3D7_1414800	PF3D7_1414800 | Plasmodium falciparum 3D7 | small nuclear ribonucleoprotein-associated protein B, putative (SNRPB) | CDS | length=606	6	12.5714	5
PF3D7_1414100	PF3D7_1414100 | Plasmodium falciparum 3D7 | conserved Plasmodium protein, unknown function | CDS | length=2232	6	13.1429	5
PF3D7_1414000	PF3D7_1414000 | Plasmodium falciparum 3D7 | conserved protein, unknown function | CDS | length=762	6	13.7143	6
PF3D7_1413800	PF3D7_1413800 | Plasmodium falciparum 3D7 | diphthamide synthesis protein, putative | CDS | length=1464	6	14.8571	5
PF3D7_1413300	PF3D7_1413300 | Plasmodium falciparum 3D7 | conserved Plasmodium protein, unknown function | CDS | length=207	6	10.8571	5
PF3D7_1412200	PF3D7_1412200 | Plasmodium falciparum 3D7 | conserved Plasmodium protein, unknown function | CDS | length=2283	6	13.4286	6
PF3D7_1412000	PF3D7_1412000 | Plasmodium falciparum 3D7 | p1/s1 nuclease, putative | CDS | length=963	6	20.8571	6
PF3D7_1411500	PF3D7_1411500 | Plasmodium falciparum 3D7 | conserved Plasmodium protein, unknown function | CDS | length=2844	6	11.1429	5
PF3D7_1410900	PF3D7_1410900 | Plasmodium falciparum 3D7 | conserved Plasmodium protein, unknown function | CDS | length=1917	6	10.2857	6
PF3D7_1410500	PF3D7_1410500 | Plasmodium falciparum 3D7 | conserved Plasmodium protein, unknown function | CDS | length=402	6	15.4286	6
PF3D7_1409500	PF3D7_1409500 | Plasmodium falciparum 3D7 | conserved Plasmodium protein, unknown function | CDS | length=2628	6	14.2857	5
PF3D7_1409100	PF3D7_1409100 | Plasmodium falciparum 3D7 | aldo-keto reductase, putative | CDS | length=3639	6	15.4286	6
PF3D7_1408800	PF3D7_1408800 | Plasmodium falciparum 3D7 | conserved Plasmodium protein, unknown function | CDS | length=894	6	14.5714	5
PF3D7_1406900	PF3D7_1406900 | Plasmodium falciparum 3D7 | radical SAM protein, putative | CDS | length=1089	6	10.5714	4
PF3D7_1406400	PF3D7_1406400 | Plasmodium falciparum 3D7 | PPR repeat protein (PPR) | CDS | length=1827	6	15.7143	5
PF3D7_1406000	PF3D7_1406000 | Plasmodium falciparum 3D7 | RNA binding protein, putative | CDS | length=324	6	13.7143	5
PF3D7_1405700	PF3D7_1405700 | Plasmodium falciparum 3D7 | conserved protein, unknown function | CDS | length=2160	6	12	5
PF3D7_1405300	PF3D7_1405300 | Plasmodium falciparum 3D7 | conserved Plasmodium protein, unknown function | CDS | length=3078	6	16.5714	3
PF3D7_1404800	PF3D7_1404800 | Plasmodium falciparum 3D7 | conserved Plasmodium protein, unknown function | CDS | length=2865	6	11.4286	5
PF3D7_1402700	PF3D7_1402700 | Plasmodium falciparum 3D7 | pre-mRNA splicing factor, putative | CDS | length=1962	6	15.1429	5
PF3D7_1373500	PF3D7_1373500 | Plasmodium falciparum 3D7 | erythrocyte membrane protein 1, PfEMP1 (VAR) | CDS | length=6672	6	18	4
PF3D7_1372200	PF3D7_1372200 | Plasmodium falciparum 3D7 | histidine-rich protein III (HRPIII) | CDS | length=828	6	9.42857	2
PF3D7_1372000	PF3D7_1372000 | Plasmodium falciparum 3D7 | Plasmodium exported protein (PHISTa), unknown function | CDS | length=1254	6	11.4286	5
PF3D7_1369700	PF3D7_1369700 | Plasmodium falciparum 3D7 | U1 small nuclear ribonucleoprotein a, putative | CDS | length=528	6	11.4286	6
PF3D7_1367700	PF3D7_1367700 | Plasmodium falciparum 3D7 | alanyl-tRNA synthetase,Alanine--tRNA ligase (AlaRS) | CDS | length=4227	6	8.28571	5
PF3D7_1366000	PF3D7_1366000 | Plasmodium falciparum 3D7 | conserved Plasmodium protein, unknown function | CDS | length=276	6	15.4286	5
PF3D7_1365300	PF3D7_1365300 | Plasmodium falciparum 3D7 | conserved Plasmodium protein, unknown function | CDS | length=2223	6	14.5714	3
PF3D7_1364800	PF3D7_1364800 | Plasmodium falciparum 3D7 | DNA-directed RNA polymerase 2, putative | CDS | length=618	6	14	4
PF3D7_1363100	PF3D7_1363100 | Plasmodium falciparum 3D7 | conserved Plasmodium protein, unknown function | CDS | length=3075	6	9.42857	5
PF3D7_1359200	PF3D7_1359200 | Plasmodium falciparum 3D7 | high mobility group protein 4, putative (HMGB4) | CDS | length=759	6	12.8571	4
PF3D7_1358000	PF3D7_1358000 | Plasmodium falciparum 3D7 | patatin-like phospholipase, putative | CDS | length=6039	6	11.7143	5
PF3D7_1357600	PF3D7_1357600 | Plasmodium falciparum 3D7 | conserved Plasmodium protein, unknown function | CDS | length=360	6	11.1429	6
PF3D7_1357400	PF3D7_1357400 | Plasmodium falciparum 3D7 | conserved Plasmodium protein, unknown function | CDS | length=3540	6	16.2857	5
PF3D7_1355900	PF3D7_1355900 | Plasmodium falciparum 3D7 | conserved protein, unknown function | CDS | length=1218	6	12.2857	5
PF3D7_1354100	PF3D7_1354100 | Plasmodium falciparum 3D7 | conserved Plasmodium protein, unknown function | CDS | length=1071	6	13.1429	6
PF3D7_1353500	PF3D7_1353500 | Plasmodium falciparum 3D7 | transcription initiation factor TFIIH, putative | CDS | length=981	6	12.8571	4
PF3D7_1353300	PF3D7_1353300 | Plasmodium falciparum 3D7 | conserved Plasmodium protein, unknown function | CDS | length=6207	6	14	3
PF3D7_1351000	PF3D7_1351000 | Plasmodium falciparum 3D7 | phosphatidylinositol transfer protein, putative | CDS | length=5583	6	14	5
PF3D7_1350400	PF3D7_1350400 | Plasmodium falciparum 3D7 | ubiquitin-activating enzyme e1, putative | CDS | length=2121	6	15.1429	6
PF3D7_1349900	PF3D7_1349900 | Plasmodium falciparum 3D7 | conserved Plasmodium protein, unknown function | CDS | length=561	6	14.8571	3
PF3D7_1348600	PF3D7_1348600 | Plasmodium falciparum 3D7 | conserved Plasmodium protein, unknown function | CDS | length=1116	6	13.1429	6
PF3D7_1348000	PF3D7_1348000 | Plasmodium falciparum 3D7 | conserved Plasmodium protein, unknown function | CDS | length=3738	6	14.8571	5
PF3D7_1346500	PF3D7_1346500 | Plasmodium falciparum 3D7 | conserved Plasmodium protein, unknown function | CDS | length=1788	6	13.4286	3
PF3D7_1345500	PF3D7_1345500 | Plasmodium falciparum 3D7 | ubiquitin conjugating enzyme (UBC) | CDS | length=837	6	14.5714	5
PF3D7_1345200	PF3D7_1345200 | Plasmodium falciparum 3D7 | rhomboid protease ROM6, putative (ROM6) | CDS | length=1710	6	10.2857	4
PF3D7_1344900	PF3D7_1344900 | Plasmodium falciparum 3D7 | conserved Plasmodium protein, unknown function | CDS | length=4467	6	16.8571	4
PF3D7_1344100	PF3D7_1344100 | Plasmodium falciparum 3D7 | krox-like protein. putative | CDS | length=2418	6	13.4286	6
PF3D7_1342400	PF3D7_1342400 | Plasmodium falciparum 3D7 | casein kinase II beta chain (CK2beta2) | CDS | length=1158	6	10.8571	6
PF3D7_1342000	PF3D7_1342000 | Plasmodium falciparum 3D7 | 40S ribosomal protein S6, putative | CDS | length=921	6	8.57143	4
PF3D7_1341900	PF3D7_1341900 | Plasmodium falciparum 3D7 | vacuolar ATP synthase subunit d, putative | CDS | length=744	6	12.2857	4
PF3D7_1341600	PF3D7_1341600 | Plasmodium falciparum 3D7 | dolichyl-phosphate-mannose-glygolipidalpha-mannosyltransferase, putative (Alg9) | CDS | length=2361	6	13.7143	4
PF3D7_1340200	PF3D7_1340200 | Plasmodium falciparum 3D7 | conserved Plasmodium protein, unknown function | CDS | length=177	6	13.7143	6
PF3D7_1339900	PF3D7_1339900 | Plasmodium falciparum 3D7 | ABC transporter (MDR family), putative (MDR5) | CDS | length=2778	6	13.7143	6
PF3D7_1339700	PF3D7_1339700 | Plasmodium falciparum 3D7 | conserved Plasmodium protein, unknown function | CDS | length=5811	6	13.1429	2
PF3D7_1337400	PF3D7_1337400 | Plasmodium falciparum 3D7 | conserved Plasmodium protein, unknown function | CDS | length=1755	6	12	6
PF3D7_1337000	PF3D7_1337000 | Plasmodium falciparum 3D7 | endopeptidase, putative | CDS | length=2898	6	16.2857	4
PF3D7_1335800	PF3D7_1335800 | Plasmodium falciparum 3D7 | conserved Plasmodium protein, unknown function | CDS | length=1812	6	10.2857	6
PF3D7_1335700	PF3D7_1335700 | Plasmodium falciparum 3D7 | conserved Plasmodium protein, unknown function | CDS | length=4830	6	14.8571	6
PF3D7_1334600	PF3D7_1334600 | Plasmodium falciparum 3D7 | MSP7-like protein (MSRP3) | CDS | length=897	6	13.1429	5
PF3D7_1334500	PF3D7_1334500 | Plasmodium falciparum 3D7 | conserved Plasmodium protein, unknown function | CDS | length=1860	6	17.1429	5
PF3D7_1333700	PF3D7_1333700 | Plasmodium falciparum 3D7 | histone H3 variant, putative (CenH3) | CDS | length=513	6	18.2857	5
PF3D7_1332100	PF3D7_1332100 | Plasmodium falciparum 3D7 | conserved Plasmodium membrane protein, unknown function | CDS | length=1569	6	14.2857	4
PF3D7_1331600	PF3D7_1331600 | Plasmodium falciparum 3D7 | protein tyrosine phosphatase, putative | CDS | length=687	6	13.1429	5
PF3D7_1331000	PF3D7_1331000 | Plasmodium falciparum 3D7 | protein kinase, putative | CDS | length=1674	6	18	5
PF3D7_1327300	PF3D7_1327300 | Plasmodium falciparum 3D7 | conserved Plasmodium protein, unknown function | CDS | length=5388	6	10.5714	6
PF3D7_1326900	PF3D7_1326900 | Plasmodium falciparum 3D7 | conserved Plasmodium membrane protein, unknown function | CDS | length=3684	6	13.4286	5
PF3D7_1326800	PF3D7_1326800 | Plasmodium falciparum 3D7 | syntaxin, Qa-SNARE family (SYN18) | CDS | length=1326	6	12.8571	5
PF3D7_1326600	PF3D7_1326600 | Plasmodium falciparum 3D7 | conserved Plasmodium protein, unknown function | CDS | length=14343	6	10.2857	3
PF3D7_1326200	PF3D7_1326200 | Plasmodium falciparum 3D7 | conserved Plasmodium protein, unknown function | CDS | length=798	6	18	5
PF3D7_1325800	PF3D7_1325800 | Plasmodium falciparum 3D7 | conserved Plasmodium protein, unknown function | CDS | length=4602	6	12.2857	4
PF3D7_1325700	PF3D7_1325700 | Plasmodium falciparum 3D7 | conserved Plasmodium protein, unknown function | CDS | length=240	6	10.8571	6
PF3D7_1324700	PF3D7_1324700 | Plasmodium falciparum 3D7 | SNARE protein, putative (YKT6.2) | CDS | length=666	6	8.28571	6
PF3D7_1324400	PF3D7_1324400 | Plasmodium falciparum 3D7 | MSF1-like protein, putative | CDS | length=552	6	12.8571	5
PF3D7_1324200	PF3D7_1324200 | Plasmodium falciparum 3D7 | micro-fibrillar-associated protein, putative | CDS | length=1479	6	12.5714	2
PF3D7_1324000	PF3D7_1324000 | Plasmodium falciparum 3D7 | conserved Plasmodium protein, unknown function | CDS | length=4380	6	12	5
PF3D7_1323800	PF3D7_1323800 | Plasmodium falciparum 3D7 | vacuolar protein sorting 52 homologue | CDS | length=4062	6	15.4286	5
PF3D7_1323700	PF3D7_1323700 | Plasmodium falciparum 3D7 | glideosome associated protein with multiple membrane spans 1 (GAPM1) | CDS | length=912	6	12.2857	6
PF3D7_1323300	PF3D7_1323300 | Plasmodium falciparum 3D7 | acetyltransferase, GNAT family, putative | CDS | length=1059	6	18.2857	4
PF3D7_1322500	PF3D7_1322500 | Plasmodium falciparum 3D7 | DHHC-type zinc finger protein, putative | CDS | length=2031	6	13.7143	6
PF3D7_1321500.2	PF3D7_1321500.2 | Plasmodium falciparum 3D7 | 3',5'-cyclic nucleotide phosphodiesterase, putative | CDS | length=3420	6	14.8571	4
PF3D7_1321500.1	PF3D7_1321500.1 | Plasmodium falciparum 3D7 | 3',5'-cyclic nucleotide phosphodiesterase, putative (PDEbeta) | CDS | length=3420	6	14.8571	4
PF3D7_1321200	PF3D7_1321200 | Plasmodium falciparum 3D7 | conserved protein, unknown function | CDS | length=237	6	12.2857	5
PF3D7_1320100	PF3D7_1320100 | Plasmodium falciparum 3D7 | ATP-dependent Clp protease adaptor protein ClpS, putative | CDS | length=579	6	13.1429	6
PF3D7_1318600	PF3D7_1318600 | Plasmodium falciparum 3D7 | conserved Plasmodium protein, unknown function | CDS | length=1602	6	16.5714	6
PF3D7_1318000	PF3D7_1318000 | Plasmodium falciparum 3D7 | conserved Plasmodium membrane protein, unknown function | CDS | length=579	6	11.1429	4
PF3D7_1317300	PF3D7_1317300 | Plasmodium falciparum 3D7 | conserved Plasmodium protein, unknown function | CDS | length=891	6	14.5714	5
PF3D7_1317000	PF3D7_1317000 | Plasmodium falciparum 3D7 | U4/U6.U5 tri-snRNP-associated protein 2, putative (USP39) | CDS | length=1923	6	8.85714	5
PF3D7_1316900	PF3D7_1316900 | Plasmodium falciparum 3D7 | conserved Plasmodium protein, unknown function | CDS | length=2877	6	13.1429	6
PF3D7_1316400	PF3D7_1316400 | Plasmodium falciparum 3D7 | conserved Plasmodium protein, unknown function | CDS | length=687	6	12.5714	6
PF3D7_1315400	PF3D7_1315400 | Plasmodium falciparum 3D7 | zinc finger (CCCH type) protein, putative | CDS | length=1260	6	12.8571	5
PF3D7_1314500	PF3D7_1314500 | Plasmodium falciparum 3D7 | cop-coated vesicle membrane protein p24 precursor, putative | CDS | length=621	6	17.4286	6
PF3D7_1314300	PF3D7_1314300 | Plasmodium falciparum 3D7 | conserved Plasmodium protein, unknown function | CDS | length=1395	6	14.5714	4
PF3D7_1314200	PF3D7_1314200 | Plasmodium falciparum 3D7 | telomerase reverse transcriptase, putative (TERT) | CDS | length=7557	6	14	6
PF3D7_1313700	PF3D7_1313700 | Plasmodium falciparum 3D7 | septum formation protein MAF homologue, putative | CDS | length=795	6	12	5
PF3D7_1313300	PF3D7_1313300 | Plasmodium falciparum 3D7 | peptidyl-prolyl cis-trans isomerase, putative | CDS | length=642	6	10.5714	6
PF3D7_1312800	PF3D7_1312800 | Plasmodium falciparum 3D7 | conserved Plasmodium protein, unknown function | CDS | length=7086	6	15.7143	5
PF3D7_1311900	PF3D7_1311900 | Plasmodium falciparum 3D7 | vacuolar ATP synthase subunit a (vapA) | CDS | length=1836	6	12.2857	4
PF3D7_1310300	PF3D7_1310300 | Plasmodium falciparum 3D7 | conserved Plasmodium protein, unknown function | CDS | length=744	6	18	6
PF3D7_1310000	PF3D7_1310000 | Plasmodium falciparum 3D7 | mitochondrial ATP synthase delta subunit, putative (OSCP) | CDS | length=762	6	12.8571	6
PF3D7_1309300	PF3D7_1309300 | Plasmodium falciparum 3D7 | U4/U6 small nuclear ribonucleoprotein PRP3, putative (PRPF3) | CDS | length=2187	6	14.5714	4
PF3D7_1308500	PF3D7_1308500 | Plasmodium falciparum 3D7 | conserved Plasmodium protein, unknown function | CDS | length=1080	6	13.7143	5
PF3D7_1307600	PF3D7_1307600 | Plasmodium falciparum 3D7 | DNA-directed RNA polymerase alpha chain, putative | CDS | length=1860	6	17.7143	5
PF3D7_1307400	PF3D7_1307400 | Plasmodium falciparum 3D7 | conserved Plasmodium protein, unknown function | CDS | length=1164	6	14.2857	5
PF3D7_1307000	PF3D7_1307000 | Plasmodium falciparum 3D7 | PNAS-3 related protein, putative | CDS | length=738	6	12.5714	5
PF3D7_1305700	PF3D7_1305700 | Plasmodium falciparum 3D7 | conserved Plasmodium protein, unknown function | CDS | length=591	6	10.2857	5
PF3D7_1304700	PF3D7_1304700 | Plasmodium falciparum 3D7 | cyclin (CYC4) | CDS | length=825	6	13.4286	3
PF3D7_1304000	PF3D7_1304000 | Plasmodium falciparum 3D7 | chromosome condensation protein, putative | CDS | length=3075	6	12.8571	6
PF3D7_1303800	PF3D7_1303800 | Plasmodium falciparum 3D7 | conserved Plasmodium protein, unknown function | CDS | length=27816	6	15.4286	6
PF3D7_1302900	PF3D7_1302900 | Plasmodium falciparum 3D7 | conserved Plasmodium protein, unknown function | CDS | length=2403	6	15.7143	4
PF3D7_1302600	PF3D7_1302600 | Plasmodium falciparum 3D7 | deoxyhypusine hydroxylase (DOHH) | CDS | length=1236	6	10.8571	6
PF3D7_1302500	PF3D7_1302500 | Plasmodium falciparum 3D7 | conserved Plasmodium protein, unknown function | CDS | length=8232	6	13.7143	6
PF3D7_1302400	PF3D7_1302400 | Plasmodium falciparum 3D7 | conserved Plasmodium membrane protein, unknown function | CDS | length=492	6	13.7143	6
PF3D7_1301500	PF3D7_1301500 | Plasmodium falciparum 3D7 | Plasmodium exported protein (PHISTa), unknown function | CDS | length=927	6	14.5714	5
PF3D7_1301200	PF3D7_1301200 | Plasmodium falciparum 3D7 | glycophorin binding protein (GBPH2) | CDS | length=1134	6	9.71429	5
PF3D7_1300700	PF3D7_1300700 | Plasmodium falciparum 3D7 | rifin (RIF) | CDS | length=1110	6	11.4286	5
PF3D7_1300600	PF3D7_1300600 | Plasmodium falciparum 3D7 | rifin (RIF) | CDS | length=1038	6	12.5714	5
PF3D7_1300100	PF3D7_1300100 | Plasmodium falciparum 3D7 | erythrocyte membrane protein 1, PfEMP1 (VAR) | CDS | length=6489	6	22	4
PF3D7_1255200	PF3D7_1255200 | Plasmodium falciparum 3D7 | erythrocyte membrane protein 1, PfEMP1 (VAR) | CDS | length=6807	6	18.2857	3
PF3D7_1252500	PF3D7_1252500 | Plasmodium falciparum 3D7 | Plasmodium exported protein, unknown function | CDS | length=1185	6	15.1429	5
PF3D7_1252100	PF3D7_1252100 | Plasmodium falciparum 3D7 | rhoptry neck protein 3 (RON3) | CDS | length=6648	6	17.1429	5
PF3D7_1251100	PF3D7_1251100 | Plasmodium falciparum 3D7 | conserved Plasmodium protein, unknown function | CDS | length=405	6	12	6
PF3D7_1250500	PF3D7_1250500 | Plasmodium falciparum 3D7 | adaptor-related protein complex 3, sigma 2 subunit, putative | CDS | length=474	6	13.4286	4
PF3D7_1250300	PF3D7_1250300 | Plasmodium falciparum 3D7 | Hbeta58/Vps26 protein homolog, putative | CDS | length=894	6	11.4286	6
PF3D7_1250200	PF3D7_1250200 | Plasmodium falciparum 3D7 | conserved Plasmodium membrane protein, unknown function | CDS | length=3120	6	13.4286	6
PF3D7_1249700	PF3D7_1249700 | Plasmodium falciparum 3D7 | conserved Plasmodium protein, unknown function | CDS | length=2727	6	14	5
PF3D7_1248800	PF3D7_1248800 | Plasmodium falciparum 3D7 | conserved Plasmodium protein, unknown function | CDS | length=285	6	13.7143	6
PF3D7_1248600	PF3D7_1248600 | Plasmodium falciparum 3D7 | conserved Plasmodium protein, unknown function | CDS | length=2241	6	11.4286	5
PF3D7_1247100	PF3D7_1247100 | Plasmodium falciparum 3D7 | conserved Plasmodium protein, unknown function | CDS | length=744	6	9.71429	5
PF3D7_1247000.2	PF3D7_1247000.2 | Plasmodium falciparum 3D7 | DNA replication origin binding protein, putative | CDS | length=1092	6	16	4
PF3D7_1247000.1	PF3D7_1247000.1 | Plasmodium falciparum 3D7 | DNA replication origin binding protein, putative (DIA2) | CDS | length=1104	6	16	4
PF3D7_1246500	PF3D7_1246500 | Plasmodium falciparum 3D7 | conserved Plasmodium protein, unknown function | CDS | length=1707	6	12.8571	4
PF3D7_1246100	PF3D7_1246100 | Plasmodium falciparum 3D7 | delta-aminolevulinic acid synthetase (ALAS) | CDS | length=1893	6	11.4286	3
PF3D7_1245300	PF3D7_1245300 | Plasmodium falciparum 3D7 | ubiquitin conjugating enzyme E2, putative | CDS | length=474	6	14.8571	3
PF3D7_1243100	PF3D7_1243100 | Plasmodium falciparum 3D7 | zinc finger protein, putative | CDS | length=729	6	13.4286	5
PF3D7_1243000	PF3D7_1243000 | Plasmodium falciparum 3D7 | syntaxin, Qa-SNARE family (SYN16) | CDS | length=909	6	12.2857	5
PF3D7_1242000	PF3D7_1242000 | Plasmodium falciparum 3D7 | conserved Plasmodium protein, unknown function | CDS | length=1596	6	12.2857	3
PF3D7_1241800	PF3D7_1241800 | Plasmodium falciparum 3D7 | DEAD/DEAH box ATP-dependent RNA helicase, putative | CDS | length=2637	6	14.5714	4
PF3D7_1241600	PF3D7_1241600 | Plasmodium falciparum 3D7 | mitochondrial carrier protein, putative | CDS | length=771	6	14	6
PF3D7_1241400	PF3D7_1241400 | Plasmodium falciparum 3D7 | RNA binding protein, putative | CDS | length=5976	6	13.1429	6
PF3D7_1240400	PF3D7_1240400 | Plasmodium falciparum 3D7 | erythrocyte membrane protein 1, PfEMP1 (VAR) | CDS | length=6864	6	22	3
PF3D7_1240300	PF3D7_1240300 | Plasmodium falciparum 3D7 | erythrocyte membrane protein 1, PfEMP1 (VAR) | CDS | length=7941	6	17.1429	4
PF3D7_1240000	PF3D7_1240000 | Plasmodium falciparum 3D7 | 3-hydroxyisobutyryl-coenzyme A hydrolase, putative | CDS | length=1626	6	12.5714	5
PF3D7_1239700	PF3D7_1239700 | Plasmodium falciparum 3D7 | cell division protein FtsH, putative | CDS | length=2643	6	11.7143	6
PF3D7_1239500	PF3D7_1239500 | Plasmodium falciparum 3D7 | DNA gyrase subunit B (GyrB) | CDS | length=3021	6	12.2857	2
PF3D7_1239400	PF3D7_1239400 | Plasmodium falciparum 3D7 | conserved Plasmodium protein, unknown function | CDS | length=540	6	14.8571	5
PF3D7_1238400	PF3D7_1238400 | Plasmodium falciparum 3D7 | conserved Plasmodium protein, unknown function | CDS | length=699	6	17.1429	6
PF3D7_1235300	PF3D7_1235300 | Plasmodium falciparum 3D7 | CCR4-NOT transcription complex subunit 4, putative (NOT4) | CDS | length=4989	6	22	3
PF3D7_1232900	PF3D7_1232900 | Plasmodium falciparum 3D7 | nucleotidyltransferase, putative | CDS | length=1410	6	13.1429	6
PF3D7_1232800	PF3D7_1232800 | Plasmodium falciparum 3D7 | conserved Plasmodium protein, unknown function | CDS | length=429	6	11.1429	4
PF3D7_1231500	PF3D7_1231500 | Plasmodium falciparum 3D7 | DIM1 protein homolog, putative | CDS | length=420	6	9.71429	5
PF3D7_1229700	PF3D7_1229700 | Plasmodium falciparum 3D7 | conserved Plasmodium protein, unknown function | CDS | length=249	6	9.14286	4
PF3D7_1229000	PF3D7_1229000 | Plasmodium falciparum 3D7 | conserved Plasmodium membrane protein, unknown function | CDS | length=5505	6	9.42857	3
PF3D7_1227500	PF3D7_1227500 | Plasmodium falciparum 3D7 | cyclin (CYC2) | CDS | length=6912	6	12	6
PF3D7_1227300	PF3D7_1227300 | Plasmodium falciparum 3D7 | conserved Plasmodium protein, unknown function | CDS | length=3489	6	11.4286	5
PF3D7_1226900	PF3D7_1226900 | Plasmodium falciparum 3D7 | conserved Plasmodium protein, unknown function | CDS | length=1488	6	17.1429	5
PF3D7_1226500	PF3D7_1226500 | Plasmodium falciparum 3D7 | RAP protein, putative | CDS | length=4518	6	15.7143	5
PF3D7_1226200	PF3D7_1226200 | Plasmodium falciparum 3D7 | conserved Plasmodium protein, unknown function | CDS | length=1752	6	13.1429	5
PF3D7_1225200	PF3D7_1225200 | Plasmodium falciparum 3D7 | conserved Plasmodium protein, unknown function | CDS | length=3564	6	10.2857	4
PF3D7_1224000	PF3D7_1224000 | Plasmodium falciparum 3D7 | GTP cyclohydrolase I (GTP-CH) | CDS | length=1170	6	12.5714	4
PF3D7_1222100	PF3D7_1222100 | Plasmodium falciparum 3D7 | conserved Plasmodium protein, unknown function | CDS | length=1557	6	16.5714	5
PF3D7_1221700	PF3D7_1221700 | Plasmodium falciparum 3D7 | conserved protein, unknown function | CDS | length=2742	6	10.8571	4
PF3D7_1220100	PF3D7_1220100 | Plasmodium falciparum 3D7 | pre-mRNA splicing factor, putative | CDS | length=1857	6	14.8571	5
PF3D7_1219900	PF3D7_1219900 | Plasmodium falciparum 3D7 | D-ribulose-5-phosphate 3-epimerase, putative | CDS | length=684	6	13.4286	5
PF3D7_1218200	PF3D7_1218200 | Plasmodium falciparum 3D7 | conserved Plasmodium protein, unknown function | CDS | length=6405	6	14.2857	5
PF3D7_1217800	PF3D7_1217800 | Plasmodium falciparum 3D7 | zinc finger protein, putative | CDS | length=243	6	10.8571	6
PF3D7_1217200	PF3D7_1217200 | Plasmodium falciparum 3D7 | snoRNA-associated small subunit rRNA processing protein, putative | CDS | length=3360	6	7.14286	5
PF3D7_1215400	PF3D7_1215400 | Plasmodium falciparum 3D7 | conserved Plasmodium protein, unknown function | CDS | length=1851	6	13.1429	6
PF3D7_1215200	PF3D7_1215200 | Plasmodium falciparum 3D7 | peptidyl-prolyl cis-trans isomerase (CYP32) | CDS | length=843	6	17.4286	6
PF3D7_1212100	PF3D7_1212100 | Plasmodium falciparum 3D7 | peripheral plastid protein 1, putative;with=UniProt:B6KNA0 (PPP1) | CDS | length=1677	6	11.7143	4
PF3D7_1210700	PF3D7_1210700 | Plasmodium falciparum 3D7 | conserved Plasmodium protein, unknown function | CDS | length=1581	6	15.4286	6
PF3D7_1210100	PF3D7_1210100 | Plasmodium falciparum 3D7 | syntaxin, Qa-SNARE family (SYN2) | CDS | length=933	6	13.7143	4
PF3D7_1209900	PF3D7_1209900 | Plasmodium falciparum 3D7 | ABC transporter, (TAP family), putative | CDS | length=2568	6	17.4286	6
PF3D7_1208300	PF3D7_1208300 | Plasmodium falciparum 3D7 | mitochondrial ACP precursor, putative | CDS | length=474	6	12	5
PF3D7_1207900	PF3D7_1207900 | Plasmodium falciparum 3D7 | conserved Plasmodium protein, unknown function | CDS | length=1185	6	12.2857	3
PF3D7_1207800	PF3D7_1207800 | Plasmodium falciparum 3D7 | conserved Plasmodium protein, unknown function | CDS | length=2907	6	14.2857	5
PF3D7_1206700	PF3D7_1206700 | Plasmodium falciparum 3D7 | eukaryotic translation initiation factor 5, putative | CDS | length=1698	6	12.5714	5
PF3D7_1206100	PF3D7_1206100 | Plasmodium falciparum 3D7 | IMP-specific 5'-nucleotidase, putative,haloacid dehalogenase hydrolase, putative | CDS | length=1335	6	15.7143	4
PF3D7_1205000	PF3D7_1205000 | Plasmodium falciparum 3D7 | conserved Plasmodium protein, unknown function | CDS | length=2346	6	8.57143	6
PF3D7_1204700	PF3D7_1204700 | Plasmodium falciparum 3D7 | conserved Plasmodium protein, unknown function | CDS | length=363	6	12.5714	5
PF3D7_1204100	PF3D7_1204100 | Plasmodium falciparum 3D7 | conserved Plasmodium protein, unknown function | CDS | length=3270	6	18.8571	5
PF3D7_1203000	PF3D7_1203000 | Plasmodium falciparum 3D7 | origin recognition complex subunit 1 (ORC1) | CDS | length=3570	6	12.8571	3
PF3D7_1202000	PF3D7_1202000 | Plasmodium falciparum 3D7 | ATP-dependent RNA helicase, putative | CDS | length=2643	6	14.8571	4
PF3D7_1201400	PF3D7_1201400 | Plasmodium falciparum 3D7 | Plasmodium exported protein, unknown function | CDS | length=3390	6	13.7143	5
PF3D7_1201100	PF3D7_1201100 | Plasmodium falciparum 3D7 | RESA-like protein with PHIST and DnaJ domains | CDS | length=2703	6	8.85714	5
PF3D7_1200800	PF3D7_1200800 | Plasmodium falciparum 3D7 | serine/threonine protein kinase, FIKK family (FIKK12) | CDS | length=1704	6	11.7143	4
PF3D7_1200700	PF3D7_1200700 | Plasmodium falciparum 3D7 | acyl-CoA synthetase (ACS7) | CDS | length=2781	6	13.1429	5
PF3D7_1200600	PF3D7_1200600 | Plasmodium falciparum 3D7 | erythrocyte membrane protein 1, PfEMP1 (VAR2CSA) | CDS | length=9171	6	17.1429	4
PF3D7_1149900	PF3D7_1149900 | Plasmodium falciparum 3D7 | stevor | CDS | length=927	6	11.7143	6
PF3D7_1149800	PF3D7_1149800 | Plasmodium falciparum 3D7 | rifin (RIF) | CDS | length=945	6	14.5714	5
PF3D7_1149400	PF3D7_1149400 | Plasmodium falciparum 3D7 | Plasmodium exported protein, unknown function | CDS | length=630	6	14	6
PF3D7_1147600	PF3D7_1147600 | Plasmodium falciparum 3D7 | conserved Plasmodium protein, unknown function | CDS | length=1791	6	12.5714	4
PF3D7_1146500	PF3D7_1146500 | Plasmodium falciparum 3D7 | leucine-rich repeat protein (LRR10) | CDS | length=954	6	15.7143	4
PF3D7_1146100	PF3D7_1146100 | Plasmodium falciparum 3D7 | conserved Plasmodium protein, unknown function | CDS | length=528	6	15.7143	4
PF3D7_1145500	PF3D7_1145500 | Plasmodium falciparum 3D7 | transporter, putative | CDS | length=2502	6	18.2857	4
PF3D7_1145200	PF3D7_1145200 | Plasmodium falciparum 3D7 | serine/threonine protein kinase, putative | CDS | length=6048	6	15.4286	6
PF3D7_1143700	PF3D7_1143700 | Plasmodium falciparum 3D7 | conserved Plasmodium protein, unknown function | CDS | length=2571	6	20.2857	4
PF3D7_1143300	PF3D7_1143300 | Plasmodium falciparum 3D7 | DNA-directed RNA polymerase I, putative | CDS | length=1002	6	12	5
PF3D7_1142800	PF3D7_1142800 | Plasmodium falciparum 3D7 | conserved Plasmodium protein, unknown function | CDS | length=894	6	11.1429	5
PF3D7_1137400	PF3D7_1137400 | Plasmodium falciparum 3D7 | UVB-resistance protein UVR8 homologue | CDS | length=1278	6	12	4
PF3D7_1136300	PF3D7_1136300 | Plasmodium falciparum 3D7 | tudor staphylococcal nuclease (TSN) | CDS | length=3297	6	8.28571	6
PF3D7_1135900	PF3D7_1135900 | Plasmodium falciparum 3D7 | 3-oxo-5-alpha-steroid 4-dehydrogenase, putative | CDS | length=891	6	11.7143	5
PF3D7_1135000.3	PF3D7_1135000.3 | Plasmodium falciparum 3D7 | conserved Plasmodium protein, unknown function | CDS | length=345	6	12.5714	6
PF3D7_1135000.2	PF3D7_1135000.2 | Plasmodium falciparum 3D7 | conserved Plasmodium protein, unknown function | CDS | length=402	6	12.5714	6
PF3D7_1133200	PF3D7_1133200 | Plasmodium falciparum 3D7 | conserved Plasmodium protein, unknown function | CDS | length=6219	6	12.2857	2
PF3D7_1133100	PF3D7_1133100 | Plasmodium falciparum 3D7 | conserved membrane protein, unknown function | CDS | length=3174	6	12	4
PF3D7_1132700	PF3D7_1132700 | Plasmodium falciparum 3D7 | mitochondrial ribosomal protein L2 precursor | CDS | length=1002	6	14.8571	4
PF3D7_1132500	PF3D7_1132500 | Plasmodium falciparum 3D7 | amino acid transporter, putative | CDS | length=4320	6	15.7143	6
PF3D7_1129800	PF3D7_1129800 | Plasmodium falciparum 3D7 | conserved Plasmodium protein, unknown function | CDS | length=849	6	10.2857	6
PF3D7_1128500	PF3D7_1128500 | Plasmodium falciparum 3D7 | conserved protein, unknown function | CDS | length=2157	6	14.5714	6
PF3D7_1128300	PF3D7_1128300 | Plasmodium falciparum 3D7 | 6-phosphofructokinase (PFK11) | CDS | length=4713	6	13.1429	5
PF3D7_1126500	PF3D7_1126500 | Plasmodium falciparum 3D7 | conserved Plasmodium protein, unknown function | CDS | length=4107	6	12	5
PF3D7_1126100	PF3D7_1126100 | Plasmodium falciparum 3D7 | ThiF family protein, putative | CDS | length=3951	6	11.1429	3
PF3D7_1125400	PF3D7_1125400 | Plasmodium falciparum 3D7 | mitochondrial inner membrane translocase subunit tim44, putative | CDS | length=1413	6	13.7143	5
PF3D7_1124000	PF3D7_1124000 | Plasmodium falciparum 3D7 | endoplasmic reticulum oxidoreductin, putative | CDS | length=1398	6	14.8571	5
PF3D7_1123800	PF3D7_1123800 | Plasmodium falciparum 3D7 | conserved Plasmodium protein, unknown function | CDS | length=3807	6	14	6
PF3D7_1123600	PF3D7_1123600 | Plasmodium falciparum 3D7 | RAP protein, putative | CDS | length=2139	6	14.2857	6
PF3D7_1123300	PF3D7_1123300 | Plasmodium falciparum 3D7 | conserved Plasmodium protein, unknown function | CDS | length=2070	6	9.71429	3
PF3D7_1122200	PF3D7_1122200 | Plasmodium falciparum 3D7 | conserved Plasmodium protein, unknown function | CDS | length=1341	6	10.5714	4
PF3D7_1121300	PF3D7_1121300 | Plasmodium falciparum 3D7 | protein kinase (TKL2) | CDS | length=5028	6	16.5714	6
PF3D7_1120900	PF3D7_1120900 | Plasmodium falciparum 3D7 | heat shock factor binding protein 1, putative | CDS | length=342	6	22.5714	4
PF3D7_1120800	PF3D7_1120800 | Plasmodium falciparum 3D7 | conserved Plasmodium protein, unknown function | CDS | length=252	6	10.8571	6
PF3D7_1120600	PF3D7_1120600 | Plasmodium falciparum 3D7 | conserved Plasmodium protein, unknown function | CDS | length=7638	6	16.5714	5
PF3D7_1120500	PF3D7_1120500 | Plasmodium falciparum 3D7 | tRNA nucleotidyltransferase, putative | CDS | length=2376	6	13.4286	5
PF3D7_1120200	PF3D7_1120200 | Plasmodium falciparum 3D7 | conserved Plasmodium protein, unknown function | CDS | length=252	6	13.7143	6
PF3D7_1119700	PF3D7_1119700 | Plasmodium falciparum 3D7 | conserved Plasmodium protein, unknown function | CDS | length=1059	6	15.7143	4
PF3D7_1118700	PF3D7_1118700 | Plasmodium falciparum 3D7 | conserved Plasmodium protein, unknown function | CDS | length=1959	6	15.7143	5
PF3D7_1118000	PF3D7_1118000 | Plasmodium falciparum 3D7 | conserved Plasmodium protein, unknown function | CDS | length=603	6	10.8571	5
PF3D7_1117700	PF3D7_1117700 | Plasmodium falciparum 3D7 | GTP-binding nuclear protein ran/tc4 (RAN) | CDS | length=645	6	13.1429	5
PF3D7_1117600.2	PF3D7_1117600.2 | Plasmodium falciparum 3D7 | conserved Plasmodium protein, unknown function | CDS | length=393	6	16.5714	5
PF3D7_1117600.1	PF3D7_1117600.1 | Plasmodium falciparum 3D7 | conserved Plasmodium protein, unknown function | CDS | length=462	6	16.5714	5
PF3D7_1117500	PF3D7_1117500 | Plasmodium falciparum 3D7 | tyrosine-tRNA ligase, putative | CDS | length=1686	6	12.5714	5
PF3D7_1116400	PF3D7_1116400 | Plasmodium falciparum 3D7 | ER membrane protein Sec12 (SEC12) | CDS | length=1458	6	14.2857	6
PF3D7_1115000	PF3D7_1115000 | Plasmodium falciparum 3D7 | conserved Plasmodium protein, unknown function | CDS | length=438	6	13.4286	5
PF3D7_1114800	PF3D7_1114800 | Plasmodium falciparum 3D7 | glycerol-3-phosphate dehydrogenase, putative | CDS | length=1185	6	12.2857	4
PF3D7_1112300	PF3D7_1112300 | Plasmodium falciparum 3D7 | conserved Plasmodium protein, unknown function | CDS | length=2538	6	15.7143	6
PF3D7_1112100	PF3D7_1112100 | Plasmodium falciparum 3D7 | conserved Plasmodium protein, unknown function | CDS | length=7383	6	16	5
PF3D7_1110100	PF3D7_1110100 | Plasmodium falciparum 3D7 | conserved Plasmodium protein, unknown function | CDS | length=2553	6	16	4
PF3D7_1109400	PF3D7_1109400 | Plasmodium falciparum 3D7 | U3/U14 snoRNA-associated small subunit rRNA processing protein, putative | CDS | length=1311	6	11.1429	4
PF3D7_1108900	PF3D7_1108900 | Plasmodium falciparum 3D7 | conserved Plasmodium protein, unknown function | CDS | length=1392	6	12.8571	5
PF3D7_1108800	PF3D7_1108800 | Plasmodium falciparum 3D7 | conserved Plasmodium protein, unknown function | CDS | length=468	6	12.8571	3
PF3D7_1108500	PF3D7_1108500 | Plasmodium falciparum 3D7 | succinyl-CoA synthetase alpha subunit, putative | CDS | length=984	6	11.7143	4
PF3D7_1108300	PF3D7_1108300 | Plasmodium falciparum 3D7 | pterin-4a-carbinolamine dehydratase (PCD) | CDS | length=324	6	10.5714	4
PF3D7_1108200	PF3D7_1108200 | Plasmodium falciparum 3D7 | D-tyrosyl-tRNA(Tyr) deacylase (DTD) | CDS | length=495	6	16	5
PF3D7_1107500	PF3D7_1107500 | Plasmodium falciparum 3D7 | prefoldin, putative | CDS | length=468	6	13.4286	6
PF3D7_1107400	PF3D7_1107400 | Plasmodium falciparum 3D7 | Rad51 homolog (RAD51) | CDS | length=1053	6	15.4286	5
PF3D7_1106800	PF3D7_1106800 | Plasmodium falciparum 3D7 | protein kinase, putative | CDS | length=4506	6	16	3
PF3D7_1106500	PF3D7_1106500 | Plasmodium falciparum 3D7 | conserved Plasmodium protein, unknown function | CDS | length=6066	6	12	3
PF3D7_1106400	PF3D7_1106400 | Plasmodium falciparum 3D7 | conserved Plasmodium protein, unknown function | CDS | length=351	6	10.8571	4
PF3D7_1106000	PF3D7_1106000 | Plasmodium falciparum 3D7 | RuvB DNA helicase, putative | CDS | length=1428	6	11.7143	5
PF3D7_1105600	PF3D7_1105600 | Plasmodium falciparum 3D7 | translocon component PTEX88 (PTEX88) | CDS | length=2334	6	13.4286	6
PF3D7_1103700	PF3D7_1103700 | Plasmodium falciparum 3D7 | casein kinase II beta chain (CK2beta1) | CDS | length=738	6	10.2857	5
PF3D7_1102500	PF3D7_1102500 | Plasmodium falciparum 3D7 | Plasmodium exported protein (PHISTb), unknown function (GEXP02) | CDS | length=1875	6	15.7143	5
PF3D7_1102300	PF3D7_1102300 | Plasmodium falciparum 3D7 | Plasmodium exported protein, unknown function | CDS | length=1248	6	12.8571	5
PF3D7_1101200	PF3D7_1101200 | Plasmodium falciparum 3D7 | rifin (RIF) | CDS | length=1071	6	14.5714	5
PF3D7_1040800	PF3D7_1040800 | Plasmodium falciparum 3D7 | rifin (RIF) | CDS | length=888	6	12.5714	4
PF3D7_1040400	PF3D7_1040400 | Plasmodium falciparum 3D7 | rifin (RIF) | CDS | length=1047	6	13.7143	5
PF3D7_1040200	PF3D7_1040200 | Plasmodium falciparum 3D7 | stevor | CDS | length=918	6	9.14286	6
PF3D7_1040100	PF3D7_1040100 | Plasmodium falciparum 3D7 | rifin (RIF) | CDS | length=930	6	12.2857	5
PF3D7_1038800	PF3D7_1038800 | Plasmodium falciparum 3D7 | RESA-like protein with PHIST and DnaJ domains | CDS | length=2736	6	11.7143	6
PF3D7_1037800	PF3D7_1037800 | Plasmodium falciparum 3D7 | dynein intermediate chain, putative | CDS | length=2835	6	15.7143	4
PF3D7_1037600	PF3D7_1037600 | Plasmodium falciparum 3D7 | DNA repair helicase rad25, putative | CDS | length=2661	6	14.5714	5
PF3D7_1036700	PF3D7_1036700 | Plasmodium falciparum 3D7 | conserved Plasmodium protein, unknown function | CDS | length=633	6	18.5714	4
PF3D7_1034800	PF3D7_1034800 | Plasmodium falciparum 3D7 | conserved Plasmodium protein, unknown function | CDS | length=972	6	16.8571	6
PF3D7_1034600	PF3D7_1034600 | Plasmodium falciparum 3D7 | conserved Plasmodium protein, unknown function | CDS | length=933	6	13.4286	5
PF3D7_1034300	PF3D7_1034300 | Plasmodium falciparum 3D7 | conserved Plasmodium protein, unknown function | CDS | length=1593	6	16	5
PF3D7_1034200	PF3D7_1034200 | Plasmodium falciparum 3D7 | apicoplast ribosomal protein L27 precursor, putative | CDS | length=645	6	17.4286	6
PF3D7_1033600	PF3D7_1033600 | Plasmodium falciparum 3D7 | myb2 transcription factor, putative (Myb2) | CDS | length=2748	6	17.1429	6
PF3D7_1030500	PF3D7_1030500 | Plasmodium falciparum 3D7 | 26S proteasome regulatory subunit, putative | CDS | length=1182	6	16	6
PF3D7_1030300	PF3D7_1030300 | Plasmodium falciparum 3D7 | conserved Plasmodium protein, unknown function | CDS | length=3336	6	13.4286	6
PF3D7_1030200	PF3D7_1030200 | Plasmodium falciparum 3D7 | conserved Plasmodium protein, unknown function | CDS | length=1353	6	9.71429	4
PF3D7_1027600	PF3D7_1027600 | Plasmodium falciparum 3D7 | topoisomerase, putative | CDS | length=1011	6	10.5714	6
PF3D7_1027500	PF3D7_1027500 | Plasmodium falciparum 3D7 | conserved Plasmodium protein, unknown function | CDS | length=219	6	13.1429	4
PF3D7_1027400	PF3D7_1027400 | Plasmodium falciparum 3D7 | DNA-directed RNA polymerase II, putative | CDS | length=534	6	18.2857	6
PF3D7_1024300	PF3D7_1024300 | Plasmodium falciparum 3D7 | conserved Plasmodium protein, unknown function | CDS | length=393	6	15.1429	6
PF3D7_1023400	PF3D7_1023400 | Plasmodium falciparum 3D7 | HORMA domain protein, putative | CDS | length=588	6	18.2857	6
PF3D7_1020000	PF3D7_1020000 | Plasmodium falciparum 3D7 | large subunit rRNA processing RRM protein, putative | CDS | length=969	6	10	5
PF3D7_1019600	PF3D7_1019600 | Plasmodium falciparum 3D7 | conserved Plasmodium protein, unknown function | CDS | length=3633	6	14	6
PF3D7_1019200	PF3D7_1019200 | Plasmodium falciparum 3D7 | conserved Plasmodium protein, unknown function | CDS | length=960	6	16	6
PF3D7_1016400	PF3D7_1016400 | Plasmodium falciparum 3D7 | serine/threonine protein kinase, FIKK family (FIKK10.1) | CDS | length=1830	6	9.71429	5
PF3D7_1015400	PF3D7_1015400 | Plasmodium falciparum 3D7 | conserved Plasmodium protein, unknown function | CDS | length=2322	6	13.7143	4
PF3D7_1015300	PF3D7_1015300 | Plasmodium falciparum 3D7 | methionine aminopeptidase 1b, putative (MetAP1b) | CDS | length=1554	6	10.2857	3
PF3D7_1015000	PF3D7_1015000 | Plasmodium falciparum 3D7 | FAD synthetase, putative | CDS | length=987	6	10.8571	6
PF3D7_1014000	PF3D7_1014000 | Plasmodium falciparum 3D7 | GDP-fucose synthase, putative | CDS | length=1035	6	16.2857	6
PF3D7_1013700	PF3D7_1013700 | Plasmodium falciparum 3D7 | conserved Plasmodium protein, unknown function | CDS | length=576	6	12.2857	5
PF3D7_1011600	PF3D7_1011600 | Plasmodium falciparum 3D7 | conserved Plasmodium protein, unknown function | CDS | length=1962	6	14.8571	3
PF3D7_1011000	PF3D7_1011000 | Plasmodium falciparum 3D7 | conserved protein, unknown function | CDS | length=435	6	16	6
PF3D7_1009200	PF3D7_1009200 | Plasmodium falciparum 3D7 | small subunit rRNA synthesis-associated protein, putative | CDS | length=2748	6	14	4
PF3D7_1009000	PF3D7_1009000 | Plasmodium falciparum 3D7 | diphthine synthase | CDS | length=825	6	12.8571	6
PF3D7_1007600	PF3D7_1007600 | Plasmodium falciparum 3D7 | conserved Plasmodium protein, unknown function | CDS | length=330	6	10.8571	4
PF3D7_1005200	PF3D7_1005200 | Plasmodium falciparum 3D7 | conserved Plasmodium protein, unknown function | CDS | length=186	6	14.2857	6
PF3D7_1002200	PF3D7_1002200 | Plasmodium falciparum 3D7 | tryptophan-rich antigen 3 (PArt) | CDS | length=2940	6	12.5714	6
PF3D7_1001900	PF3D7_1001900 | Plasmodium falciparum 3D7 | Plasmodium exported protein (hyp16), unknown function (PfJ23) | CDS | length=831	6	8.85714	5
PF3D7_1001300	PF3D7_1001300 | Plasmodium falciparum 3D7 | Plasmodium exported protein (PHISTa), unknown function | CDS | length=837	6	13.4286	4
PF3D7_1001100.2	PF3D7_1001100.2 | Plasmodium falciparum 3D7 | acyl-CoA binding protein, isoform 1, ACBP1 | CDS | length=804	6	20	4
PF3D7_1000200	PF3D7_1000200 | Plasmodium falciparum 3D7 | rifin (RIF) | CDS | length=1116	6	10	5
PF3D7_1000100	PF3D7_1000100 | Plasmodium falciparum 3D7 | erythrocyte membrane protein 1, PfEMP1 (VAR) | CDS | length=6726	6	18.2857	5
PF3D7_0936500	PF3D7_0936500 | Plasmodium falciparum 3D7 | Plasmodium exported protein, unknown function | CDS | length=780	6	14	4
PF3D7_0935200	PF3D7_0935200 | Plasmodium falciparum 3D7 | sec-1 family protein | CDS | length=3444	6	14.2857	4
PF3D7_0934200	PF3D7_0934200 | Plasmodium falciparum 3D7 | conserved Plasmodium protein, unknown function | CDS | length=438	6	13.7143	6
PF3D7_0933900	PF3D7_0933900 | Plasmodium falciparum 3D7 | conserved Plasmodium protein, unknown function | CDS | length=753	6	12.2857	6
PF3D7_0932900	PF3D7_0932900 | Plasmodium falciparum 3D7 | conserved Plasmodium protein, unknown function | CDS | length=477	6	19.1429	5
PF3D7_0930400.2	PF3D7_0930400.2 | Plasmodium falciparum 3D7 | conserved Plasmodium protein, unknown function | CDS | length=2748	6	14.5714	6
PF3D7_0930400.1	PF3D7_0930400.1 | Plasmodium falciparum 3D7 | conserved Plasmodium protein, unknown function | CDS | length=2748	6	14.5714	6
PF3D7_0928000.2	PF3D7_0928000.2 | Plasmodium falciparum 3D7 | cytochrome c oxidase, putative | CDS | length=252	6	10.5714	5
PF3D7_0928000.1	PF3D7_0928000.1 | Plasmodium falciparum 3D7 | cytochrome c oxidase, putative | CDS | length=312	6	10.5714	5
PF3D7_0927700	PF3D7_0927700 | Plasmodium falciparum 3D7 | serine/threonine protein phosphatase, putative | CDS | length=939	6	13.4286	2
PF3D7_0927200	PF3D7_0927200 | Plasmodium falciparum 3D7 | zinc finger protein, putative | CDS | length=4884	6	14.8571	6
PF3D7_0927000	PF3D7_0927000 | Plasmodium falciparum 3D7 | CS domain protein, putative | CDS | length=471	6	11.4286	4
PF3D7_0926700	PF3D7_0926700 | Plasmodium falciparum 3D7 | NAD synthase, putative | CDS | length=2520	6	10.8571	5
PF3D7_0926400	PF3D7_0926400 | Plasmodium falciparum 3D7 | monocarboxylate transporter, putative | CDS | length=1590	6	13.1429	5
PF3D7_0926200	PF3D7_0926200 | Plasmodium falciparum 3D7 | conserved Plasmodium protein, unknown function | CDS | length=156	6	12.8571	6
PF3D7_0925800	PF3D7_0925800 | Plasmodium falciparum 3D7 | conserved Plasmodium protein, unknown function | CDS | length=5265	6	12.8571	5
PF3D7_0925400	PF3D7_0925400 | Plasmodium falciparum 3D7 | protein phosphatase-beta | CDS | length=1401	6	10.8571	5
PF3D7_0925300	PF3D7_0925300 | Plasmodium falciparum 3D7 | prolyl-t-RNA synthase, putative | CDS | length=1740	6	15.7143	5
PF3D7_0924900	PF3D7_0924900 | Plasmodium falciparum 3D7 | conserved protein, unknown function | CDS | length=555	6	15.1429	6
PF3D7_0923600	PF3D7_0923600 | Plasmodium falciparum 3D7 | lipoate protein ligase a type 2 (LplA2) | CDS | length=1155	6	15.1429	3
PF3D7_0923000	PF3D7_0923000 | Plasmodium falciparum 3D7 | DNA-directed RNA polymerase II, putative | CDS | length=1008	6	9.14286	4
PF3D7_0919200	PF3D7_0919200 | Plasmodium falciparum 3D7 | PPPDE peptidase, putative | CDS | length=753	6	15.4286	6
PF3D7_0918900	PF3D7_0918900 | Plasmodium falciparum 3D7 | gamma-glutamylcysteine synthetase (gammaGCS) | CDS | length=3192	6	11.1429	4
PF3D7_0918800	PF3D7_0918800 | Plasmodium falciparum 3D7 | dihydrouridine synthase, putative | CDS | length=1734	6	13.1429	5
PF3D7_0918600	PF3D7_0918600 | Plasmodium falciparum 3D7 | DNA helicase, putative | CDS | length=2187	6	14.2857	6
PF3D7_0918000	PF3D7_0918000 | Plasmodium falciparum 3D7 | glideosome-associated protein 50,secreted acid phosphatase (GAP50) | CDS | length=1191	6	8.85714	6
PF3D7_0917100	PF3D7_0917100 | Plasmodium falciparum 3D7 | N-glycosylase/DNA lyase, putative | CDS | length=2274	6	14.2857	4
PF3D7_0916500	PF3D7_0916500 | Plasmodium falciparum 3D7 | apicoplast Ufd1 precursor (UFD1) | CDS | length=891	6	11.7143	5
PF3D7_0916400	PF3D7_0916400 | Plasmodium falciparum 3D7 | conserved Plasmodium protein, unknown function | CDS | length=7560	6	15.7143	5
PF3D7_0916200	PF3D7_0916200 | Plasmodium falciparum 3D7 | conserved Plasmodium protein, unknown function | CDS | length=3435	6	13.1429	4
PF3D7_0915500	PF3D7_0915500 | Plasmodium falciparum 3D7 | conserved Plasmodium protein, unknown function | CDS | length=1995	6	14.2857	4
PF3D7_0915000	PF3D7_0915000 | Plasmodium falciparum 3D7 | type II NADH:ubiquinone oxidoreductase (NDH2) | CDS | length=1602	6	11.4286	4
PF3D7_0914500	PF3D7_0914500 | Plasmodium falciparum 3D7 | conserved Plasmodium protein, unknown function | CDS | length=5187	6	14	5
PF3D7_0914100	PF3D7_0914100 | Plasmodium falciparum 3D7 | conserved Plasmodium protein, unknown function | CDS | length=3501	6	10.2857	6
PF3D7_0913900	PF3D7_0913900 | Plasmodium falciparum 3D7 | arginyl-tRNA synthetase, putative | CDS | length=2832	6	11.4286	3
PF3D7_0913700	PF3D7_0913700 | Plasmodium falciparum 3D7 | conserved Plasmodium protein, unknown function | CDS | length=1980	6	13.1429	3
PF3D7_0913100	PF3D7_0913100 | Plasmodium falciparum 3D7 | conserved Plasmodium protein, unknown function | CDS | length=2319	6	12	5
PF3D7_0912400	PF3D7_0912400 | Plasmodium falciparum 3D7 | conserved Plasmodium protein, unknown function | CDS | length=1341	6	11.1429	6
PF3D7_0911700	PF3D7_0911700 | Plasmodium falciparum 3D7 | GTP binding protein, putative | CDS | length=3258	6	15.1429	4
PF3D7_0911500.2	PF3D7_0911500.2 | Plasmodium falciparum 3D7 | conserved Plasmodium protein, unknown function | CDS | length=411	6	16.8571	5
PF3D7_0911500.1	PF3D7_0911500.1 | Plasmodium falciparum 3D7 | conserved Plasmodium protein, unknown function | CDS | length=555	6	16.8571	5
PF3D7_0910400	PF3D7_0910400 | Plasmodium falciparum 3D7 | selenide water dikinase, putative | CDS | length=3582	6	10.8571	6
PF3D7_0910300	PF3D7_0910300 | Plasmodium falciparum 3D7 | conserved Plasmodium protein, unknown function | CDS | length=1299	6	10	4
PF3D7_0910100	PF3D7_0910100 | Plasmodium falciparum 3D7 | Ran-binding protein, putative | CDS | length=3597	6	14.8571	6
PF3D7_0909800	PF3D7_0909800 | Plasmodium falciparum 3D7 | small nuclear ribonucleoprotein Sm D3, putative (SNRPD3) | CDS | length=351	6	10.2857	6
PF3D7_0909000	PF3D7_0909000 | Plasmodium falciparum 3D7 | conserved Plasmodium protein, unknown function | CDS | length=3039	6	12.8571	6
PF3D7_0908700	PF3D7_0908700 | Plasmodium falciparum 3D7 | tRNA pseudouridine synthase, putative | CDS | length=939	6	14.8571	6
PF3D7_0908000	PF3D7_0908000 | Plasmodium falciparum 3D7 | P1 nuclease, putative | CDS | length=1251	6	13.1429	6
PF3D7_0906000	PF3D7_0906000 | Plasmodium falciparum 3D7 | RNB-like protein, putative | CDS | length=5394	6	14.8571	5
PF3D7_0904800	PF3D7_0904800 | Plasmodium falciparum 3D7 | replication protein A1, small fragment | CDS | length=1455	6	9.71429	5
PF3D7_0902800	PF3D7_0902800 | Plasmodium falciparum 3D7 | serine repeat antigen 9 (SERA9) | CDS | length=2799	6	14	5
PF3D7_0901800	PF3D7_0901800 | Plasmodium falciparum 3D7 | Plasmodium exported protein, unknown function | CDS | length=810	6	12.2857	6
PF3D7_0901600	PF3D7_0901600 | Plasmodium falciparum 3D7 | stevor (STEVOR) | CDS | length=912	6	10.5714	6
PF3D7_0900500	PF3D7_0900500 | Plasmodium falciparum 3D7 | rifin (RIF) | CDS | length=1017	6	13.1429	4
PF3D7_0900300	PF3D7_0900300 | Plasmodium falciparum 3D7 | rifin (RIF) | CDS | length=1080	6	12.2857	5
PF3D7_0833500	PF3D7_0833500 | Plasmodium falciparum 3D7 | erythrocyte membrane protein 1, PfEMP1 (VAR) | CDS | length=6810	6	19.4286	5
PF3D7_0832800	PF3D7_0832800 | Plasmodium falciparum 3D7 | rifin (RIF) | CDS | length=921	6	12.5714	4
PF3D7_0830700	PF3D7_0830700 | Plasmodium falciparum 3D7 | Plasmodium exported protein (hyp9), unknown function | CDS | length=657	6	14.5714	5
PF3D7_0830500	PF3D7_0830500 | Plasmodium falciparum 3D7 | tryptophan/threonine-rich antigen (TryThrA) | CDS | length=2028	6	11.4286	5
PF3D7_0829500	PF3D7_0829500 | Plasmodium falciparum 3D7 | conserved Plasmodium protein, unknown function | CDS | length=6651	6	16.8571	6
PF3D7_0829100	PF3D7_0829100 | Plasmodium falciparum 3D7 | conserved protein, unknown function | CDS | length=651	6	12.5714	5
PF3D7_0829000	PF3D7_0829000 | Plasmodium falciparum 3D7 | conserved Plasmodium membrane protein, unknown function | CDS | length=5724	6	12.8571	5
PF3D7_0828700	PF3D7_0828700 | Plasmodium falciparum 3D7 | conserved Plasmodium protein, unknown function | CDS | length=3102	6	14.2857	6
PF3D7_0826700	PF3D7_0826700 | Plasmodium falciparum 3D7 | receptor for activated c kinase (RACK) | CDS | length=972	6	8	6
PF3D7_0826500	PF3D7_0826500 | Plasmodium falciparum 3D7 | ubiquitination-mediated degradation component, putative | CDS | length=3981	6	10.8571	6
PF3D7_0825000	PF3D7_0825000 | Plasmodium falciparum 3D7 | conserved Plasmodium protein, unknown function | CDS | length=4995	6	15.4286	6
PF3D7_0824800	PF3D7_0824800 | Plasmodium falciparum 3D7 | conserved Plasmodium membrane protein, unknown function | CDS | length=3831	6	11.4286	4
PF3D7_0824700	PF3D7_0824700 | Plasmodium falciparum 3D7 | conserved Plasmodium membrane protein, unknown function | CDS | length=1773	6	14	6
PF3D7_0823000	PF3D7_0823000 | Plasmodium falciparum 3D7 | protein kinase , putative | CDS | length=3999	6	11.1429	5
PF3D7_0822600	PF3D7_0822600 | Plasmodium falciparum 3D7 | protein transport protein Sec23 (SEC23) | CDS | length=2280	6	13.7143	5
PF3D7_0821600	PF3D7_0821600 | Plasmodium falciparum 3D7 | clp1-related protein, putative | CDS | length=2025	6	12.5714	5
PF3D7_0821500	PF3D7_0821500 | Plasmodium falciparum 3D7 | ribosome biogenesis protein nep1 homologue, putative | CDS | length=840	6	14	6
PF3D7_0820100	PF3D7_0820100 | Plasmodium falciparum 3D7 | conserved Plasmodium protein, unknown function | CDS | length=1080	6	14.5714	4
PF3D7_0819700	PF3D7_0819700 | Plasmodium falciparum 3D7 | conserved Plasmodium protein, unknown function | CDS | length=2346	6	9.42857	4
PF3D7_0819300	PF3D7_0819300 | Plasmodium falciparum 3D7 | conserved Plasmodium protein, unknown function | CDS | length=3132	6	16	4
PF3D7_0819200	PF3D7_0819200 | Plasmodium falciparum 3D7 | perforin like protein 5 (PPLP5) | CDS | length=2031	6	17.1429	6
PF3D7_0818800	PF3D7_0818800 | Plasmodium falciparum 3D7 | U3 small nucleolar ribonucleoprotein protein, putative | CDS | length=1089	6	13.7143	6
PF3D7_0818700	PF3D7_0818700 | Plasmodium falciparum 3D7 | DNA helicase, putative | CDS | length=3672	6	16	6
PF3D7_0817300	PF3D7_0817300 | Plasmodium falciparum 3D7 | asparagine-rich antigen | CDS | length=6708	6	13.1429	5
PF3D7_0816700	PF3D7_0816700 | Plasmodium falciparum 3D7 | conserved Plasmodium protein, unknown function | CDS | length=432	6	13.4286	5
PF3D7_0816400	PF3D7_0816400 | Plasmodium falciparum 3D7 | conserved Plasmodium protein, unknown function | CDS | length=702	6	11.7143	4
PF3D7_0816100	PF3D7_0816100 | Plasmodium falciparum 3D7 | flavoprotein, putative | CDS | length=558	6	12.5714	6
PF3D7_0814600	PF3D7_0814600 | Plasmodium falciparum 3D7 | conserved Plasmodium protein, unknown function | CDS | length=1182	6	12.5714	4
PF3D7_0813500	PF3D7_0813500 | Plasmodium falciparum 3D7 | conserved Plasmodium protein, unknown function | CDS | length=1548	6	16.5714	6
PF3D7_0811900	PF3D7_0811900 | Plasmodium falciparum 3D7 | RNA binding protein, putative | CDS | length=3531	6	14.8571	4
PF3D7_0811700	PF3D7_0811700 | Plasmodium falciparum 3D7 | conserved Plasmodium protein, unknown function | CDS | length=3669	6	8.28571	5
PF3D7_0809900	PF3D7_0809900 | Plasmodium falciparum 3D7 | JmjC domain containing protein (JmjC1) | CDS | length=3780	6	6.28571	5
PF3D7_0809600	PF3D7_0809600 | Plasmodium falciparum 3D7 | peptidase family C50, putative | CDS | length=17403	6	16.5714	6
PF3D7_0808800	PF3D7_0808800 | Plasmodium falciparum 3D7 | rifin (RIF) | CDS | length=1167	6	11.1429	5
PF3D7_0807400	PF3D7_0807400 | Plasmodium falciparum 3D7 | conserved Plasmodium protein, unknown function | CDS | length=576	6	16.2857	4
PF3D7_0806200	PF3D7_0806200 | Plasmodium falciparum 3D7 | conserved Plasmodium membrane protein, unknown function | CDS | length=3057	6	11.7143	4
PF3D7_0804500	PF3D7_0804500 | Plasmodium falciparum 3D7 | conserved Plasmodium membrane protein, unknown function | CDS | length=18105	6	14.5714	3
PF3D7_0802300	PF3D7_0802300 | Plasmodium falciparum 3D7 | rRNA processing WD-repeat protein, putative | CDS | length=3366	6	14.8571	2
PF3D7_0800800	PF3D7_0800800 | Plasmodium falciparum 3D7 | Plasmodium exported protein (hyp7), unknown function | CDS | length=630	6	12.8571	5
PF3D7_0730300	PF3D7_0730300 | Plasmodium falciparum 3D7 | transcription factor with AP2 domain(s) (ApiAP2) | CDS | length=3996	6	11.4286	6
PF3D7_0728800	PF3D7_0728800 | Plasmodium falciparum 3D7 | conserved Plasmodium protein, unknown function | CDS | length=1401	6	12	4
PF3D7_0728400.2	PF3D7_0728400.2 | Plasmodium falciparum 3D7 | conserved Plasmodium protein, unknown function | CDS | length=381	6	15.1429	5
PF3D7_0728400.1	PF3D7_0728400.1 | Plasmodium falciparum 3D7 | conserved Plasmodium protein, unknown function | CDS | length=381	6	15.1429	5
PF3D7_0728300	PF3D7_0728300 | Plasmodium falciparum 3D7 | conserved Plasmodium protein, unknown function | CDS | length=636	6	12.5714	5
PF3D7_0727900	PF3D7_0727900 | Plasmodium falciparum 3D7 | conserved Plasmodium protein, unknown function | CDS | length=5772	6	12.5714	6
[truncated: 3,403 more rows]
