# Supplementary material for: Upstream AUGs and upstream ORFs can regulate the downstream ORF in Plasmodium falciparum
Source: Malar J. 2015 Dec 21;14:512. doi: 10.1186/s12936-015-1040-5 (PMC4687322; doi:10.1186/s12936-015-1040-5)
Supplement: Supplementary file 4 — 10.1186/s12936-015-1040-5 Frequency of different Kozak sequences in annotated CDS in the parasite genome. [file 12936_2015_1040_MOESM4_ESM.xlsx]

## Sheet: Sheet1
Kozak sequences (-5 to +4)	Frequency
AAAAAATGA	318
TAAAAATGA	151
AAAAAATGT	117
AAAAAATGC	111
TAAATATGA	96
AAAAAATGG	95
AAAATATGA	86
ATAAAATGA	84
ACAAAATGA	69
TTAAAATGA	67
ATATAATGA	61
TAAAAATGG	54
AAAATATGT	52
TAAAAATGC	51
ATAAAATGT	47
TAAAAATGT	46
TCAAAATGA	46
TTAAAATGT	43
AAAAGATGA	40
GAAAAATGA	40
ACAAAATGT	38
AAATAATGA	36
AAAGAATGA	35
ATATAATGT	35
ATAATATGA	33
ATAAAATGG	32
TAATAATGA	32
ATAAGATGA	29
TTAATATGA	29
AAAATATGC	27
AAATTATGA	27
AAAATATGG	26
ATAAAATGC	26
TTAAAATGC	26
TCAAAATGG	26
AGAAAATGA	24
TTATAATGA	24
CAAAAATGA	23
AAGAAAATG	22
AGAAAATGT	22
TAAATATGG	22
TAATTATGA	22
CAAAAATGC	22
GAAAAATGT	21
ATACAATGA	20
ACAAAATGG	20
ATATTATGA	19
ACAAAATGC	19
TATATATGA	19
AAAAGATGG	18
ATATAATGC	18
ACATAATGA	18
TAAAGATGA	18
TTATTATGA	18
AAAAGATGT	17
AAATAATGT	17
GAAAAATGG	17
AAATAATGG	16
AAAGTATGA	16
AAACAATGA	16
AATAAATGA	16
ATAATATGT	16
AAAGTATGT	15
ATATAATGG	15
ACAATATGA	15
TAATAATGT	15
TATAAATGA	15
TTATAATGT	15
TTTAAATGA	15
TCAAAATGT	15
TCATAATGA	15
GAATAATGA	15
AGAATATGA	14
TTATAATGC	14
TCAATATGA	14
CAAAAATGG	14
AAATAATGC	13
TAATAATGC	13
TAAGAATGA	13
TTAGAATGA	13
TTACAATGA	13
AAAGAATGT	12
AACAAATGA	12
AGAAAATGC	12
TAAATATGT	12
TTAAAATGG	12
TTATAATGG	12
TTATTATGT	12
GAAAAATGC	12
GTAAAATGA	12
CAAAAATGT	12
AAAACATGA	11
ATGAAATGA	11
TTTTAATGA	11
GAAATATGA	11
AAAGGATGA	10
ACAAGATGA	10
TAATAATGG	10
TTAATATGT	10
TTAATATGC	10
TTAAGATGT	10
TGAAAATGA	10
TCAAAATGC	10
GAAATATGT	10
GCAAAATGC	10
AAAAGATGC	9
ATAATATGC	9
ATATGATGA	9
AGAATATGT	9
ACACAATGA	9
TAAAGATGC	9
TAAGGATGA	9
TAACAATGT	9
TATATATGT	9
TTAACATGA	9
TTTTTATGT	9
TTGAAATGA	9
GTAATATGA	9
CCAAAATGA	9
AAATTATGG	8
AAACAATGG	8
AAACAATGC	8
AAGAAATGG	8
ATAATATGG	8
ATAAGATGG	8
ATACAATGC	8
TAAACATGA	8
TTAAGATGC	8
TTTAAATGG	8
TCCAAATGA	8
CATCAATGA	8
AAAACATGG	7
AAATTATGT	7
AAAGAATGG	7
AAGATATGA	7
ATAAGATGC	7
ATATTATGT	7
ATATTATGC	7
ATTTTATGT	7
AGAAGATGA	7
ACATTATGT	7
TAATTATGT	7
TAATTATGG	7
TATAAATGT	7
TAGAAATGA	7
TAGAAATGT	7
TTTATATGT	7
TCATAATGT	7
GAAATATGG	7
GAAGAATGA	7
GCAAAATGT	7
CAAATATGA	7
AAAGAATGC	6
AAACAATGT	6
AAACTATGA	6
ATTTAATGA	6
AGAAAATGG	6
ACAATATGC	6
ACAACATGA	6
ACATTATGA	6
TAAATATGC	6
TAATTATGC	6
TAATCATGA	6
TAACAATGA	6
TATTTATGT	6
TACAAATGA	6
TTAAGATGA	6
TTATGATGA	6
TTTAAATGT	6
TTTGTATGA	6
TGAAAATGG	6
TGAAAATGC	6
TGAATATGT	6
GAAAGATGA	6
GAATTATGA	6
GTAAAATGT	6
GTAAAATGG	6
GGAAAATGT	6
GCAAAATGA	6
GCACAATGA	6
CTAAAATGT	6
AAAACATGT	5
AAATTATGC	5
AAACGATGA	5
AATAAATGG	5
AATTTATGA	5
AAGAAATGT	5
AAGAAATGC	5
ATAAGATGT	5
ATAACATGA	5
ATAACATGG	5
ATAACATGC	5
ATATCATGT	5
ATAGAATGA	5
ATACGATGA	5
ATTAAATGT	5
ATGAAATGG	5
AGATAATGA	5
ACAGAATGA	5
ACACAATGT	5
TAAAGATGT	5
TAAAGATGG	5
TAAACATGG	5
TAAGAATGT	5
TAAGTATGA	5
TAAGCATGA	5
TAACAATGC	5
TATAAATGC	5
TATTAATGT	5
TTATTATGC	5
TTATCATGA	5
TTTTTATGA	5
TTTTTATGG	5
TTGAAATGG	5
TTCAAATGA	5
TCAATATGT	5
TCAAGATGA	5
TCAAGATGG	5
TCAGTATGA	5
GAAAGATGG	5
GAACAATGA	5
GTAAAATGC	5
GTAAGATGA	5
GGAAAATGA	5
GCAATATGA	5
CAATAATGA	5
CATAAATGA	5
CCAAAATGT	5
CCAAAATGC	5
AAATGATGA	4
AAAGGATGC	4
AATAAATGC	4
AATAGATGA	4
AACAAATGT	4
ATAACATGT	4
ATATCATGA	4
ATATCATGG	4
ATAGAATGT	4
ATAGTATGA	4
ATAGTATGT	4
ATAGGATGA	4
ATACAATGG	4
ATACTATGA	4
ACAAGATGC	4
ACATAATGG	4
ACATAATGC	4
ACATTATGG	4
ACATCATGT	4
ACAGTATGT	4
ACCAAATGA	4
TAAACATGT	4
TAAGAATGG	4
TAACTATGA	4
TAACCATGA	4
TATGAATGT	4
TATCAATGA	4
TAGATATGA	4
TACAAATGC	4
TTACAATGG	4
TTACGATGA	4
TTTATATGA	4
TTTCAATGA	4
TTGAAATGC	4
TTGTAATGA	4
TTGTTATGA	4
TTCAAATGG	4
TTCTAATGA	4
TGAGAATGA	4
TCAAGATGT	4
TCAACATGA	4
TCATAATGC	4
TCATTATGT	4
TCATTATGC	4
TCACGATGA	4
GAATAATGT	4
GAAGGATGG	4
GAGAAATGC	4
GTAATATGT	4
GTATAATGT	4
GTAGAATGA	4
GTACAATGT	4
CAAAGATGA	4
CAAAGATGT	4
CTAAAATGA	4
CGAAAATGA	4
CGAAAATGT	4
CGAAAATGC	4
AAAACATGC	3
AAAGGATGT	3
AAAGGATGG	3
AAAGCATGA	3
AAAGCATGT	3
AAACCATGT	3
AATAAATGT	3
AATATATGA	3
AATATATGT	3
AATTAATGA	3
AATTAATGT	3
AAGATATGG	3
AAGAGATGA	3
AAGTTATGA	3
AAGGTATGA	3
AACTAATGA	3
ATAGCATGA	3
ATACAATGT	3
ATACGATGG	3
ATTAAATGA	3
ATTAAATGC	3
ATTATATGT	3
ATTATATGG	3
ATTCAATGA	3
ATGATATGG	3
ATCAAATGA	3
AGAATATGG	3
AGATTATGA	3
AGAGAATGA	3
AGAGAATGT	3
ACAATATGT	3
ACAAGATGT	3
ACAAGATGG	3
ACAACATGG	3
ACATAATGT	3
ACAGAATGT	3
ACAGAATGG	3
ACACGATGA	3
ACTAAATGA	3
ACTTTATGA	3
ACGAAATGT	3
TAAGAATGC	3
TAAGTATGC	3
TAACAATGG	3
TATACATGA	3
TATTTATGG	3
TATGTATGT	3
TATCAATGT	3
TATCCATGT	3
TACAAATGG	3
TTATTATGG	3
TTATCATGT	3
TTAGGATGA	3
TTACTATGA	3
TTACGATGG	3
TTACCATGC	3
TTTAAATGC	3
TTTAGATGT	3
TTTAGATGC	3
TTTTGATGT	3
TTTGAATGA	3
TTTGAATGT	3
TTGAAATGT	3
TTGTTATGC	3
TTCAGATGA	3
TTCCTATGA	3
TGAAGATGA	3
TGAAGATGT	3
TGAAGATGG	3
TGAACATGT	3
TGATAATGA	3
TGTAAATGA	3
TGGAAATGA	3
TCAAGATGC	3
TCATCATGT	3
TCAGAATGA	3
TCACAATGA	3
TCACTATGA	3
TCGAAATGA	3
TCCTAATGC	3
GAAACATGC	3
GAATAATGG	3
GAATTATGG	3
GAAGGATGA	3
GAACTATGA	3
GAGATATGA	3
GTAATATGC	3
GTATAATGA	3
GTATGATGA	3
GTAGTATGA	3
GTACAATGA	3
GTACAATGG	3
GCAAAATGG	3
GCAATATGT	3
GCTAAATGA	3
CAAATATGT	3
CAATAATGG	3
CAACCATGG	3
CATAAATGT	3
CTTAAATGA	3
CGAAAATGG	3
AAATCATGT	2
AAAGTATGC	2
AAACTATGC	2
AAACCATGG	2
AAACCATGC	2
AATATATGC	2
AATTTATGT	2
AATCGATGA	2
AAGATATGT	2
AAGACATGA	2
AAGTAATGA	2
AAGTAATGG	2
AAGTGATGA	2
AAGGGATGA	2
AAGCAATGA	2
AACAAATGG	2
AACATATGA	2
AACTTATGT	2
AACTTATGC	2
ATATTATGG	2
ATAGAATGC	2
ATAGTATGG	2
ATAGTATGC	2
ATACTATGT	2
ATACCATGT	2
ATTAAATGG	2
ATTATATGA	2
ATTTTATGA	2
ATTTGATGA	2
ATGAAATGT	2
ATGAAATGC	2
ATGATATGT	2
ATGATATGC	2
ATGTAATGA	2
ATGTTATGA	2
ATGTTATGT	2
ATCAAATGG	2
ATCTAATGA	2
ATCTAATGT	2
AGAATATGC	2
AGAAGATGT	2
AGAAGATGC	2
AGAACATGA	2
AGAACATGT	2
AGAACATGG	2
AGATAATGT	2
AGAGGATGA	2
AGAGGATGC	2
AGACGATGA	2
AGGAAATGA	2
ACAATATGG	2
ACAACATGC	2
ACATTATGC	2
ACACAATGG	2
ACACAATGC	2
ACTAAATGG	2
ACGATATGA	2
ACCAAATGG	2
ACCATATGA	2
ACCTTATGA	2
TAAACATGC	2
TAATCATGT	2
TAATCATGG	2
TAATCATGC	2
TAACTATGT	2
TAACGATGA	2
TAACCATGG	2
TATATATGG	2
TATACATGT	2
TATACATGG	2
TATTAATGA	2
TATTTATGA	2
TATGTATGA	2
TATGTATGC	2
TATCAATGC	2
TATCCATGG	2
TAGATATGC	2
TAGTAATGA	2
TAGGAATGG	2
TACAAATGT	2
TACATATGA	2
TACTAATGA	2
TACTAATGT	2
TACTAATGC	2
TACTTATGA	2
TACCAATGT	2
TTAAGATGG	2
TTAACATGT	2
TTATCATGC	2
TTAGAATGT	2
TTAGAATGG	2
TTAGAATGC	2
TTAGTATGA	2
TTAGTATGT	2
TTACAATGC	2
TTACCATGA	2
TTTACATGA	2
TTTTAATGT	2
TTTTAATGC	2
TTTTGATGA	2
TTTCAATGC	2
TTTCGATGG	2
TTTCCATGA	2
TTTCCATGT	2
TTGATATGC	2
TTGAGATGT	2
TTGTTATGT	2
TTGTCATGG	2
TTGGTATGT	2
TTGGGATGT	2
TTGCAATGC	2
TTCATATGA	2
TTCAGATGT	2
TTCTTATGC	2
TTCTCATGA	2
TGAAAATGT	2
TGAATATGA	2
TGAATATGG	2
TGAATATGC	2
TGAAGATGC	2
TGAACATGA	2
TGAACATGC	2
TGAGGATGA	2
TGTTTATGA	2
TCAATATGG	2
TCATAATGG	2
TCATGATGA	2
TCAGAATGT	2
TCACAATGG	2
TCACCATGT	2
TCACCATGG	2
TCTTCATGA	2
TCGAAATGT	2
TCGATATGT	2
TCGTTATGA	2
TCCATATGT	2
TCCAGATGA	2
TCCTAATGA	2
TCCTTATGA	2
GAAAGATGT	2
GAAAGATGC	2
GAAACATGA	2
GAAACATGT	2
GAATAATGC	2
GAATCATGA	2
GAATCATGG	2
GAAGTATGA	2
GAAGCATGG	2
GAACAATGG	2
GAACAATGC	2
GAACTATGC	2
GATATATGA	2
GAGAAATGA	2
GAGAAATGT	2
GAGACATGA	2
GACAAATGA	2
GTAAGATGT	2
GTATAATGC	2
GTATTATGA	2
GTAGCATGA	2
GTTTTATGT	2
GTCTTATGA	2
GGAAAATGC	2
GGAATATGA	2
GGAATATGT	2
GGATAATGT	2
GCATAATGA	2
GCAGAATGA	2
GCACAATGC	2
CAAATATGG	2
CAAAGATGC	2
CAAACATGA	2
CAAACATGC	2
CAATAATGT	2
CAATAATGC	2
CAATTATGG	2
CAAGAATGA	2
CAAGTATGA	2
CAACAATGT	2
CAACCATGC	2
CATAAATGG	2
CAGAAATGA	2
CAGAGATGA	2
CTAAAATGG	2
CTAAAATGC	2
CTAATATGA	2
CTATAATGT	2
CTTAAATGT	2
CTTAAATGG	2
CTTTTATGT	2
CTGAAATGA	2
CTGTGATGG	2
CGTATATGT	2
CGGAAATGT	2
CCAATATGA	2
CCAAGATGA	2
CCATTATGA	2
CCATTATGT	2
CCACAATGA	2
CCACAATGC	2
CCGAAATGT	2
AAATGATGT	1
AAATCATGA	1
AAATCATGG	1
AAATCATGC	1
AAAGTATGG	1
AAAGCATGC	1
AAACTATGT	1
AAACGATGT	1
AAACGATGC	1
AAACCATGA	1
AATATATGG	1
AATTCATGT	1
AATGAATGT	1
AATGAATGG	1
AATGTATGT	1
AATCAATGT	1
AATCAATGC	1
AATCTATGA	1
AATCGATGG	1
AATCCATGA	1
AAGACATGT	1
AAGACATGG	1
AAGTTATGT	1
AAGTGATGT	1
AAGTCATGA	1
AAGTCATGC	1
AAGGAATGT	1
AAGGAATGG	1
AAGGGATGT	1
AAGGGATGG	1
AAGCAATGT	1
AAGCTATGA	1
AAGCGATGC	1
AACAAATGC	1
AACATATGT	1
AACAGATGG	1
AACACATGG	1
AACTTATGA	1
AACTTATGG	1
AACGAATGA	1
AACCAATGA	1
AACCAATGT	1
AACCAATGG	1
ATATGATGT	1
ATATGATGG	1
ATAGAATGG	1
ATAGGATGT	1
ATACTATGG	1
ATACCATGA	1
ATTACATGC	1
ATTTAATGT	1
ATTTAATGG	1
ATTTAATGC	1
ATTTCATGG	1
ATTGAATGA	1
ATTGGATGT	1
ATTGCATGA	1
ATTGCATGT	1
ATTCAATGG	1
ATTCTATGA	1
ATGATATGA	1
ATGAGATGT	1
ATGTTATGG	1
ATGTTATGC	1
ATGTGATGA	1
ATGTGATGT	1
ATGTGATGG	1
ATGTCATGT	1
ATGGAATGA	1
ATCAAATGC	1
ATCATATGT	1
ATCTTATGA	1
ATCTGATGA	1
ATCGAATGA	1
ATCCAATGT	1
AGAACATGC	1
AGATAATGC	1
AGATCATGT	1
AGAGAATGC	1
AGAGTATGG	1
AGACAATGA	1
AGACAATGG	1
AGACTATGA	1
AGACCATGA	1
AGACCATGT	1
AGACCATGC	1
AGTAAATGA	1
AGTAAATGC	1
AGTACATGC	1
AGTGAATGA	1
AGGAAATGT	1
AGGAAATGC	1
AGGTCATGA	1
AGGGAATGA	1
AGGGGATGT	1
AGCAAATGC	1
AGCAGATGT	1
AGCTAATGA	1
AGCTAATGT	1
AGCCCATGT	1
ACAACATGT	1
ACATCATGC	1
ACACTATGA	1
ACACGATGC	1
ACACCATGA	1
ACACCATGC	1
ACTAAATGT	1
ACTAGATGA	1
ACTAGATGT	1
ACTTGATGA	1
ACGAAATGG	1
ACGAAATGC	1
ACGATATGC	1
ACGTAATGA	1
ACGTAATGT	1
ACGTTATGA	1
ACGTCATGA	1
ACGCAATGT	1
ACGCAATGG	1
ACGCTATGA	1
ACCATATGG	1
ACCAGATGA	1
ACCTGATGA	1
ACCCAATGA	1
ACCCAATGG	1
ACCCTATGA	1
TAATGATGT	1
TAAGTATGG	1
TAAGGATGT	1
TAAGGATGG	1
TAAGCATGT	1
TAACTATGG	1
TAACCATGT	1
TATATATGC	1
TATAGATGA	1
TATTAATGG	1
TATCCATGA	1
TAGAAATGC	1
TAGATATGG	1
TAGTTATGT	1
TAGTTATGG	1
TAGTGATGG	1
TAGGGATGA	1
TAGCAATGA	1
TAGCAATGT	1
TAGCAATGC	1
TAGCCATGG	1
TACATATGG	1
TACACATGT	1
TACTTATGG	1
TACCAATGA	1
TACCAATGG	1
TACCTATGC	1
TACCCATGT	1
TTAACATGG	1
TTATGATGT	1
TTATGATGG	1
TTATCATGG	1
TTAGTATGG	1
TTAGTATGC	1
TTAGGATGT	1
TTAGGATGG	1
TTAGGATGC	1
TTAGCATGA	1
TTAGCATGT	1
TTAGCATGC	1
TTACAATGT	1
TTACGATGC	1
TTACCATGT	1
TTACCATGG	1
TTTAGATGA	1
TTTAGATGG	1
TTTTAATGG	1
TTTTGATGC	1
TTTTCATGA	1
TTTTCATGT	1
TTTGAATGG	1
TTTGAATGC	1
TTTGTATGT	1
TTTCAATGG	1
TTTCTATGA	1
TTTCTATGT	1
TTGATATGT	1
TTGAGATGG	1
TTGACATGT	1
TTGTAATGT	1
TTGTAATGC	1
TTGTTATGG	1
TTGTGATGG	1
TTGCAATGA	1
TTGCAATGT	1
TTGCCATGC	1
TTCATATGT	1
TTCACATGA	1
TTCTAATGC	1
TTCTTATGA	1
TTCTTATGT	1
TTCTTATGG	1
TTCTGATGA	1
TTCTCATGT	1
TTCGAATGA	1
TTCGTATGA	1
TTCCAATGT	1
TTCCAATGG	1
TTCCAATGC	1
TTCCCATGT	1
TGAACATGG	1
TGATAATGC	1
TGATTATGA	1
TGATTATGG	1
TGATCATGT	1
TGAGAATGC	1
TGAGTATGA	1
TGAGTATGG	1
TGAGCATGA	1
TGAGCATGG	1
TGACAATGA	1
TGACAATGG	1
TGACGATGA	1
TGTAAATGT	1
TGTATATGA	1
TGTATATGT	1
TGTATATGC	1
TGTAGATGT	1
TGTACATGT	1
TGTTGATGT	1
TGTTGATGG	1
TGTGAATGA	1
TGTGTATGT	1
TGTCTATGA	1
TGTCCATGC	1
TGGAAATGT	1
TGGAAATGC	1
TGGTAATGA	1
TGGTTATGA	1
TGGTTATGT	1
TGGTTATGG	1
TGCAAATGT	1
TGCATATGA	1
TGCAGATGA	1
TGCGTATGA	1
TCAATATGC	1
TCAACATGT	1
TCATTATGA	1
TCATTATGG	1
TCATGATGT	1
TCATCATGG	1
TCATCATGC	1
TCAGAATGG	1
TCAGAATGC	1
TCAGGATGA	1
TCAGCATGC	1
TCACAATGC	1
TCACTATGT	1
TCACTATGC	1
TCTAAATGA	1
TCTAAATGG	1
TCTACATGC	1
TCTTAATGA	1
TCTTAATGG	1
TCTTGATGA	1
TCTTCATGC	1
TCTCTATGT	1
TCTCGATGA	1
TCGATATGA	1
TCGTAATGT	1
TCGTTATGC	1
TCGTGATGA	1
TCGTCATGA	1
TCGCTATGA	1
TCCAAATGG	1
TCCAAATGC	1
TCCATATGA	1
TCCAGATGG	1
TCCTAATGT	1
TCCTTATGG	1
GAAATATGC	1
GAAACATGG	1
GAATTATGT	1
GAATTATGC	1
GAATGATGA	1
GAATGATGG	1
GAATCATGC	1
GAAGAATGG	1
GAAGAATGC	1
GAAGTATGT	1
GAAGTATGG	1
GAAGTATGC	1
GAAGCATGA	1
GAACAATGT	1
GAACGATGA	1
GAACGATGG	1
GAACGATGC	1
GAACCATGG	1
GATAAATGA	1
GATAAATGT	1
GATAAATGC	1
GATTAATGA	1
GATGTATGA	1
GAGATATGT	1
GAGAGATGT	1
GAGTAATGA	1
GAGTAATGT	1
GAGGGATGA	1
GAGCAATGA	1
GAGCAATGG	1
GACATATGG	1
GACATATGC	1
GACAGATGC	1
GACTTATGA	1
GACTGATGA	1
GACGTATGG	1
GACCAATGT	1
GTAATATGG	1
GTAAGATGG	1
GTAACATGA	1
GTAACATGC	1
GTATAATGG	1
GTATTATGG	1
GTATGATGT	1
GTATGATGC	1
GTATCATGA	1
GTAGAATGT	1
GTAGAATGC	1
GTACTATGA	1
GTACGATGG	1
GTACGATGC	1
GTACCATGG	1
GTTAAATGA	1
GTTAAATGT	1
GTTATATGA	1
GTTTAATGA	1
GTTTGATGA	1
GTTCTATGT	1
GTTCGATGA	1
GTGAAATGA	1
GTGAAATGT	1
GTGATATGA	1
GTGACATGT	1
GTGTCATGA	1
GTGGAATGT	1
GTGGAATGC	1
GTGGTATGA	1
GTGGGATGT	1
GTGCAATGT	1
GTGCAATGG	1
GTGCTATGT	1
GTCAAATGG	1
GTCTTATGT	1
GTCCAATGG	1
GGAATATGC	1
GGAAGATGA	1
GGAAGATGT	1
GGAAGATGG	1
GGAAGATGC	1
GGATAATGA	1
GGATTATGA	1
GGAGAATGA	1
GGAGGATGG	1
GGAGCATGA	1
GGACGATGT	1
GGTAAATGT	1
GGTAAATGG	1
GGTAAATGC	1
GGTATATGA	1
GGTTAATGA	1
GGTTTATGA	1
GGTTTATGT	1
GGTCAATGC	1
GGTCCATGA	1
GGGCTATGA	1
GGGCGATGA	1
GGCTAATGA	1
GGCCAATGA	1
GCAATATGG	1
GCAATATGC	1
GCAACATGG	1
GCAACATGC	1
GCATAATGT	1
GCATTATGA	1
GCATTATGG	1
GCATGATGC	1
GCATCATGC	1
GCAGAATGT	1
GCAGGATGT	1
GCACAATGT	1
GCACTATGC	1
GCTATATGA	1
GCTTTATGT	1
GCTCAATGA	1
GCGTAATGA	1
GCGTTATGT	1
GCGTCATGA	1
GCCAAATGG	1
GCCACATGA	1
GCCTTATGC	1
CAAATATGC	1
CAAAGATGG	1
CAAACATGT	1
CAATTATGC	1
CAAGAATGT	1
CAAGTATGT	1
CAAGTATGG	1
CAAGGATGA	1
CAAGGATGC	1
CAAGCATGA	1
CAAGCATGT	1
CAACAATGA	1
CAACTATGA	1
CAACTATGG	1
CAACCATGT	1
CATATATGA	1
CATATATGT	1
CATATATGG	1
CATAGATGA	1
CATACATGA	1
CATTAATGA	1
CATTTATGA	1
CATTGATGT	1
CATCAATGT	1
CATCCATGA	1
CAGAAATGC	1
CAGATATGC	1
CAGAGATGC	1
CAGACATGA	1
CAGTTATGA	1
CAGTCATGG	1
CAGGAATGG	1
CAGGGATGA	1
CACAAATGG	1
CACACATGA	1
CACTTATGA	1
CACGAATGC	1
CTAAGATGA	1
CTATAATGA	1
CTATAATGC	1
CTATTATGG	1
CTATTATGC	1
CTATGATGA	1
CTAGAATGG	1
CTAGCATGT	1
CTACAATGA	1
CTACGATGA	1
CTACCATGT	1
CTTATATGA	1
CTTAGATGT	1
CTTAGATGC	1
CTTTAATGA	1
CTTTTATGA	1
CTTTGATGC	1
CTTCAATGA	1
CTTCAATGT	1
CTTCTATGG	1
CTGAAATGC	1
CTGATATGA	1
CTGATATGT	1
CTGTAATGA	1
CTGGAATGA	1
CTGCAATGC	1
CTCAAATGT	1
CTCTTATGA	1
CTCCAATGG	1
CTCCAATGC	1
CGAATATGA	1
CGAAGATGC	1
CGATAATGC	1
CGATTATGA	1
CGAGTATGA	1
CGAGTATGC	1
CGAGGATGC	1
CGGAAATGA	1
CGCAAATGA	1
CGCTAATGA	1
CGCCCATGT	1
CCAAAATGG	1
CCAATATGT	1
CCAATATGG	1
CCAAGATGT	1
CCATAATGA	1
CCATAATGT	1
CCATTATGC	1
CCATCATGT	1
CCATCATGG	1
CCAGAATGA	1
CCAGAATGT	1
CCAGTATGA	1
CCTAAATGA	1
CCTCAATGA	1
CCGAGATGG	1
CCCAAATGG	1
CCCATATGG	1
CCCTTATGT	1
CCCTTATGC	1
CCCCAATGA	1
CCCCAATGG	1
AAATGATGG	0
AAATGATGC	0
AAAGCATGG	0
AAACTATGG	0
AAACGATGG	0
AATAGATGT	0
AATAGATGG	0
AATAGATGC	0
AATACATGA	0
AATACATGT	0
AATACATGG	0
AATACATGC	0
AATTAATGG	0
AATTAATGC	0
AATTTATGG	0
AATTTATGC	0
AATTGATGA	0
AATTGATGT	0
AATTGATGG	0
AATTGATGC	0
AATTCATGA	0
AATTCATGG	0
AATTCATGC	0
AATGAATGA	0
AATGAATGC	0
AATGTATGA	0
AATGTATGG	0
AATGTATGC	0
AATGGATGA	0
AATGGATGT	0
AATGGATGG	0
AATGGATGC	0
AATGCATGA	0
AATGCATGT	0
AATGCATGG	0
AATGCATGC	0
AATCAATGA	0
AATCAATGG	0
AATCTATGT	0
AATCTATGG	0
AATCTATGC	0
AATCGATGT	0
AATCGATGC	0
AATCCATGT	0
AATCCATGG	0
AATCCATGC	0
AAGATATGC	0
AAGAGATGT	0
AAGAGATGG	0
AAGAGATGC	0
AAGACATGC	0
AAGTAATGT	0
AAGTAATGC	0
AAGTTATGG	0
AAGTTATGC	0
AAGTGATGG	0
AAGTGATGC	0
AAGTCATGT	0
AAGTCATGG	0
AAGGAATGA	0
AAGGAATGC	0
AAGGTATGT	0
AAGGTATGG	0
AAGGTATGC	0
AAGGGATGC	0
AAGGCATGA	0
AAGGCATGT	0
AAGGCATGG	0
AAGGCATGC	0
AAGCAATGG	0
AAGCAATGC	0
AAGCTATGT	0
AAGCTATGG	0
AAGCTATGC	0
AAGCGATGA	0
AAGCGATGT	0
AAGCGATGG	0
AAGCCATGA	0
AAGCCATGT	0
AAGCCATGG	0
AAGCCATGC	0
AACATATGG	0
AACATATGC	0
AACAGATGA	0
AACAGATGT	0
AACAGATGC	0
AACACATGA	0
AACACATGT	0
AACACATGC	0
AACTAATGT	0
AACTAATGG	0
AACTAATGC	0
AACTGATGA	0
AACTGATGT	0
AACTGATGG	0
AACTGATGC	0
AACTCATGA	0
AACTCATGT	0
AACTCATGG	0
AACTCATGC	0
AACGAATGT	0
AACGAATGG	0
AACGAATGC	0
AACGTATGA	0
AACGTATGT	0
AACGTATGG	0
AACGTATGC	0
AACGGATGA	0
AACGGATGT	0
AACGGATGG	0
AACGGATGC	0
AACGCATGA	0
AACGCATGT	0
AACGCATGG	0
AACGCATGC	0
AACCAATGC	0
AACCTATGA	0
AACCTATGT	0
AACCTATGG	0
AACCTATGC	0
AACCGATGA	0
AACCGATGT	0
AACCGATGG	0
AACCGATGC	0
AACCCATGA	0
AACCCATGT	0
AACCCATGG	0
AACCCATGC	0
ATATGATGC	0
ATATCATGC	0
ATAGGATGG	0
ATAGGATGC	0
ATAGCATGT	0
ATAGCATGG	0
ATAGCATGC	0
ATACTATGC	0
ATACGATGT	0
ATACGATGC	0
ATACCATGG	0
ATACCATGC	0
ATTATATGC	0
ATTAGATGA	0
ATTAGATGT	0
ATTAGATGG	0
ATTAGATGC	0
ATTACATGA	0
ATTACATGT	0
ATTACATGG	0
ATTTTATGG	0
ATTTTATGC	0
ATTTGATGT	0
ATTTGATGG	0
ATTTGATGC	0
ATTTCATGA	0
ATTTCATGT	0
ATTTCATGC	0
ATTGAATGT	0
ATTGAATGG	0
ATTGAATGC	0
ATTGTATGA	0
ATTGTATGT	0
ATTGTATGG	0
ATTGTATGC	0
ATTGGATGA	0
ATTGGATGG	0
ATTGGATGC	0
ATTGCATGG	0
ATTGCATGC	0
ATTCAATGT	0
ATTCAATGC	0
ATTCTATGT	0
ATTCTATGG	0
ATTCTATGC	0
ATTCGATGA	0
ATTCGATGT	0
ATTCGATGG	0
ATTCGATGC	0
ATTCCATGA	0
ATTCCATGT	0
ATTCCATGG	0
ATTCCATGC	0
ATGAGATGA	0
ATGAGATGG	0
ATGAGATGC	0
ATGACATGA	0
ATGACATGT	0
ATGACATGG	0
ATGACATGC	0
ATGTAATGT	0
ATGTAATGG	0
ATGTAATGC	0
ATGTGATGC	0
ATGTCATGA	0
ATGTCATGG	0
ATGTCATGC	0
ATGGAATGT	0
ATGGAATGG	0
ATGGAATGC	0
ATGGTATGA	0
ATGGTATGT	0
ATGGTATGG	0
ATGGTATGC	0
ATGGGATGA	0
ATGGGATGT	0
ATGGGATGG	0
ATGGGATGC	0
ATGGCATGA	0
ATGGCATGT	0
ATGGCATGG	0
ATGGCATGC	0
ATGCAATGA	0
ATGCAATGT	0
ATGCAATGG	0
ATGCAATGC	0
ATGCTATGA	0
ATGCTATGT	0
ATGCTATGG	0
ATGCTATGC	0
ATGCGATGA	0
ATGCGATGT	0
ATGCGATGG	0
ATGCGATGC	0
ATGCCATGA	0
ATGCCATGT	0
ATGCCATGG	0
ATGCCATGC	0
ATCAAATGT	0
ATCATATGA	0
ATCATATGG	0
ATCATATGC	0
ATCAGATGA	0
ATCAGATGT	0
ATCAGATGG	0
ATCAGATGC	0
ATCACATGA	0
ATCACATGT	0
ATCACATGG	0
ATCACATGC	0
ATCTAATGG	0
ATCTAATGC	0
ATCTTATGT	0
ATCTTATGG	0
ATCTTATGC	0
ATCTGATGT	0
ATCTGATGG	0
ATCTGATGC	0
ATCTCATGA	0
ATCTCATGT	0
ATCTCATGG	0
ATCTCATGC	0
ATCGAATGT	0
ATCGAATGG	0
ATCGAATGC	0
ATCGTATGA	0
ATCGTATGT	0
ATCGTATGG	0
ATCGTATGC	0
ATCGGATGA	0
ATCGGATGT	0
ATCGGATGG	0
ATCGGATGC	0
ATCGCATGA	0
ATCGCATGT	0
ATCGCATGG	0
ATCGCATGC	0
ATCCAATGA	0
ATCCAATGG	0
ATCCAATGC	0
ATCCTATGA	0
ATCCTATGT	0
ATCCTATGG	0
ATCCTATGC	0
ATCCGATGA	0
ATCCGATGT	0
ATCCGATGG	0
ATCCGATGC	0
ATCCCATGA	0
ATCCCATGT	0
ATCCCATGG	0
ATCCCATGC	0
AGAAGATGG	0
AGATAATGG	0
AGATTATGT	0
AGATTATGG	0
AGATTATGC	0
AGATGATGA	0
AGATGATGT	0
AGATGATGG	0
AGATGATGC	0
AGATCATGA	0
AGATCATGG	0
AGATCATGC	0
AGAGAATGG	0
AGAGTATGA	0
AGAGTATGT	0
AGAGTATGC	0
AGAGGATGT	0
AGAGGATGG	0
AGAGCATGA	0
AGAGCATGT	0
AGAGCATGG	0
AGAGCATGC	0
AGACAATGT	0
AGACAATGC	0
AGACTATGT	0
AGACTATGG	0
AGACTATGC	0
AGACGATGT	0
AGACGATGG	0
AGACGATGC	0
AGACCATGG	0
AGTAAATGT	0
AGTAAATGG	0
AGTATATGA	0
AGTATATGT	0
AGTATATGG	0
AGTATATGC	0
AGTAGATGA	0
AGTAGATGT	0
AGTAGATGG	0
AGTAGATGC	0
AGTACATGA	0
AGTACATGT	0
AGTACATGG	0
AGTTAATGA	0
AGTTAATGT	0
AGTTAATGG	0
AGTTAATGC	0
AGTTTATGA	0
AGTTTATGT	0
AGTTTATGG	0
AGTTTATGC	0
AGTTGATGA	0
AGTTGATGT	0
AGTTGATGG	0
AGTTGATGC	0
AGTTCATGA	0
AGTTCATGT	0
AGTTCATGG	0
AGTTCATGC	0
AGTGAATGT	0
AGTGAATGG	0
AGTGAATGC	0
AGTGTATGA	0
AGTGTATGT	0
AGTGTATGG	0
AGTGTATGC	0
AGTGGATGA	0
AGTGGATGT	0
AGTGGATGG	0
AGTGGATGC	0
AGTGCATGA	0
AGTGCATGT	0
AGTGCATGG	0
AGTGCATGC	0
AGTCAATGA	0
AGTCAATGT	0
AGTCAATGG	0
AGTCAATGC	0
AGTCTATGA	0
AGTCTATGT	0
AGTCTATGG	0
AGTCTATGC	0
AGTCGATGA	0
AGTCGATGT	0
AGTCGATGG	0
AGTCGATGC	0
AGTCCATGA	0
AGTCCATGT	0
AGTCCATGG	0
AGTCCATGC	0
AGGAAATGG	0
AGGATATGA	0
AGGATATGT	0
AGGATATGG	0
AGGATATGC	0
AGGAGATGA	0
AGGAGATGT	0
AGGAGATGG	0
AGGAGATGC	0
AGGACATGA	0
AGGACATGT	0
AGGACATGG	0
AGGACATGC	0
AGGTAATGA	0
AGGTAATGT	0
AGGTAATGG	0
AGGTAATGC	0
AGGTTATGA	0
AGGTTATGT	0
AGGTTATGG	0
AGGTTATGC	0
AGGTGATGA	0
AGGTGATGT	0
AGGTGATGG	0
AGGTGATGC	0
AGGTCATGT	0
AGGTCATGG	0
AGGTCATGC	0
AGGGAATGT	0
AGGGAATGG	0
AGGGAATGC	0
AGGGTATGA	0
AGGGTATGT	0
AGGGTATGG	0
AGGGTATGC	0
AGGGGATGA	0
AGGGGATGG	0
AGGGGATGC	0
AGGGCATGA	0
AGGGCATGT	0
AGGGCATGG	0
AGGGCATGC	0
AGGCAATGA	0
AGGCAATGT	0
AGGCAATGG	0
AGGCAATGC	0
AGGCTATGA	0
AGGCTATGT	0
AGGCTATGG	0
AGGCTATGC	0
AGGCGATGA	0
AGGCGATGT	0
AGGCGATGG	0
AGGCGATGC	0
AGGCCATGA	0
AGGCCATGT	0
AGGCCATGG	0
AGGCCATGC	0
AGCAAATGA	0
AGCAAATGT	0
AGCAAATGG	0
AGCATATGA	0
AGCATATGT	0
AGCATATGG	0
AGCATATGC	0
AGCAGATGA	0
AGCAGATGG	0
AGCAGATGC	0
AGCACATGA	0
AGCACATGT	0
AGCACATGG	0
AGCACATGC	0
AGCTAATGG	0
AGCTAATGC	0
AGCTTATGA	0
AGCTTATGT	0
AGCTTATGG	0
AGCTTATGC	0
AGCTGATGA	0
AGCTGATGT	0
AGCTGATGG	0
AGCTGATGC	0
AGCTCATGA	0
AGCTCATGT	0
AGCTCATGG	0
AGCTCATGC	0
AGCGAATGA	0
AGCGAATGT	0
AGCGAATGG	0
AGCGAATGC	0
AGCGTATGA	0
AGCGTATGT	0
AGCGTATGG	0
AGCGTATGC	0
AGCGGATGA	0
AGCGGATGT	0
AGCGGATGG	0
AGCGGATGC	0
AGCGCATGA	0
AGCGCATGT	0
AGCGCATGG	0
AGCGCATGC	0
AGCCAATGA	0
AGCCAATGT	0
AGCCAATGG	0
AGCCAATGC	0
AGCCTATGA	0
AGCCTATGT	0
AGCCTATGG	0
AGCCTATGC	0
AGCCGATGA	0
AGCCGATGT	0
AGCCGATGG	0
AGCCGATGC	0
AGCCCATGA	0
AGCCCATGG	0
AGCCCATGC	0
ACATGATGA	0
ACATGATGT	0
ACATGATGG	0
ACATGATGC	0
ACATCATGA	0
ACATCATGG	0
ACAGAATGC	0
ACAGTATGA	0
ACAGTATGG	0
ACAGTATGC	0
ACAGGATGA	0
ACAGGATGT	0
ACAGGATGG	0
ACAGGATGC	0
ACAGCATGA	0
ACAGCATGT	0
ACAGCATGG	0
ACAGCATGC	0
ACACTATGT	0
ACACTATGG	0
ACACTATGC	0
ACACGATGT	0
ACACGATGG	0
ACACCATGT	0
ACACCATGG	0
ACTAAATGC	0
ACTATATGA	0
ACTATATGT	0
ACTATATGG	0
ACTATATGC	0
ACTAGATGG	0
ACTAGATGC	0
ACTACATGA	0
ACTACATGT	0
ACTACATGG	0
ACTACATGC	0
ACTTAATGA	0
ACTTAATGT	0
ACTTAATGG	0
ACTTAATGC	0
ACTTTATGT	0
ACTTTATGG	0
ACTTTATGC	0
ACTTGATGT	0
ACTTGATGG	0
ACTTGATGC	0
ACTTCATGA	0
ACTTCATGT	0
ACTTCATGG	0
ACTTCATGC	0
ACTGAATGA	0
ACTGAATGT	0
ACTGAATGG	0
ACTGAATGC	0
ACTGTATGA	0
ACTGTATGT	0
ACTGTATGG	0
ACTGTATGC	0
ACTGGATGA	0
ACTGGATGT	0
ACTGGATGG	0
ACTGGATGC	0
ACTGCATGA	0
ACTGCATGT	0
ACTGCATGG	0
ACTGCATGC	0
ACTCAATGA	0
ACTCAATGT	0
ACTCAATGG	0
ACTCAATGC	0
ACTCTATGA	0
ACTCTATGT	0
ACTCTATGG	0
ACTCTATGC	0
ACTCGATGA	0
ACTCGATGT	0
ACTCGATGG	0
ACTCGATGC	0
ACTCCATGA	0
ACTCCATGT	0
ACTCCATGG	0
ACTCCATGC	0
ACGAAATGA	0
ACGATATGT	0
ACGATATGG	0
ACGAGATGA	0
ACGAGATGT	0
ACGAGATGG	0
ACGAGATGC	0
ACGACATGA	0
ACGACATGT	0
ACGACATGG	0
ACGACATGC	0
ACGTAATGG	0
ACGTAATGC	0
ACGTTATGT	0
ACGTTATGG	0
ACGTTATGC	0
ACGTGATGA	0
ACGTGATGT	0
ACGTGATGG	0
ACGTGATGC	0
ACGTCATGT	0
ACGTCATGG	0
ACGTCATGC	0
ACGGAATGA	0
ACGGAATGT	0
ACGGAATGG	0
ACGGAATGC	0
ACGGTATGA	0
ACGGTATGT	0
ACGGTATGG	0
ACGGTATGC	0
ACGGGATGA	0
ACGGGATGT	0
ACGGGATGG	0
ACGGGATGC	0
ACGGCATGA	0
ACGGCATGT	0
ACGGCATGG	0
ACGGCATGC	0
ACGCAATGA	0
ACGCAATGC	0
ACGCTATGT	0
ACGCTATGG	0
ACGCTATGC	0
ACGCGATGA	0
ACGCGATGT	0
ACGCGATGG	0
ACGCGATGC	0
ACGCCATGA	0
ACGCCATGT	0
ACGCCATGG	0
ACGCCATGC	0
ACCAAATGT	0
ACCAAATGC	0
ACCATATGT	0
ACCATATGC	0
ACCAGATGT	0
ACCAGATGG	0
ACCAGATGC	0
ACCACATGA	0
ACCACATGT	0
ACCACATGG	0
ACCACATGC	0
ACCTAATGA	0
ACCTAATGT	0
ACCTAATGG	0
ACCTAATGC	0
ACCTTATGT	0
ACCTTATGG	0
ACCTTATGC	0
ACCTGATGT	0
ACCTGATGG	0
ACCTGATGC	0
ACCTCATGA	0
ACCTCATGT	0
ACCTCATGG	0
ACCTCATGC	0
ACCGAATGA	0
ACCGAATGT	0
ACCGAATGG	0
ACCGAATGC	0
ACCGTATGA	0
ACCGTATGT	0
ACCGTATGG	0
ACCGTATGC	0
ACCGGATGA	0
ACCGGATGT	0
ACCGGATGG	0
ACCGGATGC	0
ACCGCATGA	0
ACCGCATGT	0
ACCGCATGG	0
ACCGCATGC	0
ACCCAATGT	0
ACCCAATGC	0
ACCCTATGT	0
ACCCTATGG	0
ACCCTATGC	0
ACCCGATGA	0
ACCCGATGT	0
ACCCGATGG	0
ACCCGATGC	0
ACCCCATGA	0
ACCCCATGT	0
ACCCCATGG	0
ACCCCATGC	0
TAATGATGA	0
TAATGATGG	0
TAATGATGC	0
TAAGTATGT	0
TAAGGATGC	0
TAAGCATGG	0
TAAGCATGC	0
TAACTATGC	0
TAACGATGT	0
TAACGATGG	0
TAACGATGC	0
TAACCATGC	0
TATAAATGG	0
TATAGATGT	0
TATAGATGG	0
TATAGATGC	0
TATACATGC	0
TATTAATGC	0
TATTTATGC	0
TATTGATGA	0
TATTGATGT	0
TATTGATGG	0
TATTGATGC	0
TATTCATGA	0
TATTCATGT	0
TATTCATGG	0
TATTCATGC	0
TATGAATGA	0
TATGAATGG	0
TATGAATGC	0
TATGTATGG	0
TATGGATGA	0
TATGGATGT	0
TATGGATGG	0
TATGGATGC	0
TATGCATGA	0
TATGCATGT	0
TATGCATGG	0
TATGCATGC	0
TATCAATGG	0
TATCTATGA	0
TATCTATGT	0
TATCTATGG	0
TATCTATGC	0
TATCGATGA	0
TATCGATGT	0
TATCGATGG	0
TATCGATGC	0
TATCCATGC	0
TAGAAATGG	0
TAGATATGT	0
TAGAGATGA	0
TAGAGATGT	0
TAGAGATGG	0
TAGAGATGC	0
TAGACATGA	0
TAGACATGT	0
TAGACATGG	0
TAGACATGC	0
TAGTAATGT	0
TAGTAATGG	0
TAGTAATGC	0
TAGTTATGA	0
TAGTTATGC	0
TAGTGATGA	0
TAGTGATGT	0
TAGTGATGC	0
TAGTCATGA	0
TAGTCATGT	0
TAGTCATGG	0
TAGTCATGC	0
TAGGAATGA	0
TAGGAATGT	0
TAGGAATGC	0
TAGGTATGA	0
TAGGTATGT	0
TAGGTATGG	0
TAGGTATGC	0
TAGGGATGT	0
TAGGGATGG	0
TAGGGATGC	0
TAGGCATGA	0
TAGGCATGT	0
TAGGCATGG	0
TAGGCATGC	0
TAGCAATGG	0
TAGCTATGA	0
TAGCTATGT	0
TAGCTATGG	0
TAGCTATGC	0
TAGCGATGA	0
TAGCGATGT	0
TAGCGATGG	0
TAGCGATGC	0
TAGCCATGA	0
TAGCCATGT	0
TAGCCATGC	0
TACATATGT	0
TACATATGC	0
TACAGATGA	0
TACAGATGT	0
TACAGATGG	0
TACAGATGC	0
TACACATGA	0
TACACATGG	0
TACACATGC	0
TACTAATGG	0
TACTTATGT	0
TACTTATGC	0
TACTGATGA	0
TACTGATGT	0
TACTGATGG	0
TACTGATGC	0
TACTCATGA	0
TACTCATGT	0
TACTCATGG	0
TACTCATGC	0
TACGAATGA	0
TACGAATGT	0
TACGAATGG	0
TACGAATGC	0
TACGTATGA	0
TACGTATGT	0
TACGTATGG	0
TACGTATGC	0
TACGGATGA	0
TACGGATGT	0
TACGGATGG	0
TACGGATGC	0
TACGCATGA	0
TACGCATGT	0
TACGCATGG	0
TACGCATGC	0
TACCAATGC	0
TACCTATGA	0
TACCTATGT	0
TACCTATGG	0
TACCGATGA	0
TACCGATGT	0
TACCGATGG	0
TACCGATGC	0
TACCCATGA	0
TACCCATGG	0
TACCCATGC	0
TTAATATGG	0
TTAACATGC	0
TTATGATGC	0
TTAGCATGG	0
TTACTATGT	0
TTACTATGG	0
TTACTATGC	0
TTACGATGT	0
TTTATATGG	0
TTTATATGC	0
TTTACATGT	0
TTTACATGG	0
TTTACATGC	0
TTTTTATGC	0
TTTTGATGG	0
TTTTCATGG	0
TTTTCATGC	0
TTTGTATGG	0
TTTGTATGC	0
TTTGGATGA	0
TTTGGATGT	0
TTTGGATGG	0
TTTGGATGC	0
TTTGCATGA	0
TTTGCATGT	0
TTTGCATGG	0
TTTGCATGC	0
TTTCAATGT	0
TTTCTATGG	0
TTTCTATGC	0
TTTCGATGA	0
TTTCGATGT	0
TTTCGATGC	0
TTTCCATGG	0
TTTCCATGC	0
TTGATATGA	0
TTGATATGG	0
TTGAGATGA	0
TTGAGATGC	0
TTGACATGA	0
TTGACATGG	0
TTGACATGC	0
TTGTAATGG	0
TTGTGATGA	0
TTGTGATGT	0
TTGTGATGC	0
TTGTCATGA	0
TTGTCATGT	0
TTGTCATGC	0
TTGGAATGA	0
TTGGAATGT	0
TTGGAATGG	0
TTGGAATGC	0
TTGGTATGA	0
TTGGTATGG	0
TTGGTATGC	0
TTGGGATGA	0
TTGGGATGG	0
TTGGGATGC	0
TTGGCATGA	0
TTGGCATGT	0
TTGGCATGG	0
TTGGCATGC	0
TTGCAATGG	0
TTGCTATGA	0
TTGCTATGT	0
TTGCTATGG	0
TTGCTATGC	0
TTGCGATGA	0
TTGCGATGT	0
TTGCGATGG	0
TTGCGATGC	0
TTGCCATGA	0
TTGCCATGT	0
TTGCCATGG	0
TTCAAATGT	0
TTCAAATGC	0
TTCATATGG	0
TTCATATGC	0
TTCAGATGG	0
TTCAGATGC	0
TTCACATGT	0
TTCACATGG	0
TTCACATGC	0
TTCTAATGT	0
TTCTAATGG	0
TTCTGATGT	0
TTCTGATGG	0
TTCTGATGC	0
TTCTCATGG	0
TTCTCATGC	0
TTCGAATGT	0
TTCGAATGG	0
TTCGAATGC	0
TTCGTATGT	0
[truncated: 2,097 more rows]
